# Supplementary material for: Identification of Bitter Peptides in Lilium lancifolium Thunb.; Peptidomics, Computational Simulation and Cellular Functional Assays
Source: Foods. 2025 Nov 26;14(23):4056. doi: 10.3390/foods14234056 (PMC12692226; doi:10.3390/foods14234056)
Supplement: Supplementary file 1 [file foods-14-04056-s001.zip]

Archive with 2 entries (2 files):
- Expressed_annotation.xlsx
- Supplementary Tables and Figures.pdf
