# Supplementary material for: Identification of Bitter Peptides in Lilium lancifolium Thunb.; Peptidomics, Computational Simulation and Cellular Functional Assays
Source: Foods. 2025 Nov 26;14(23):4056. doi: 10.3390/foods14234056 (PMC12692226; doi:10.3390/foods14234056)
Supplement: Supplementary file 1 [file foods-14-04056-s001.zip › Expressed_annotation.xlsx]

## Sheet: Expressed_annotation
Peptide	Accession	Description	Gene	LDVW-E_1	LDVW-E_2	LDVW-E_3	LDVW-F_1	LDVW-F_2	LDVW-F_3	LBVV-E_1	LBVV-E_2	LBVV-E_3	LBVV-F_1	LBVV-F_2	LBVV-F_3	LLKG_E_1	LLKG_E_2	LLKG_E_3	LLKG_F_1	LLKG_F_2	LLKG_F_3	Biological process	Cellular component	Molecular function	KOG	K	KEGG_Pathways	IPRs	Subcellular_localization	signalP
EDVDLEVRDKSVI	TRINITY_DN100217_c0_g1::TRINITY_DN100217_c0_g1_i1::g.275737::m.275737	TRINITY_DN100217_c0_g1::TRINITY_DN100217_c0_g1_i1::g.275737 ORF type:5prime_partial len:175 (-) TRINITY_DN100217_c0_g1_i1:199-723(-)	--	0	0	0	0.66173	0.645461	0.596721	0	0	0	0	0	0	0	0	0	0	0	0	--	--	--	--	--	--	--	Extracell	--
SWGSEVATRKT	TRINITY_DN105169_c0_g1::TRINITY_DN105169_c0_g1_i1::g.277067::m.277067	TRINITY_DN105169_c0_g1::TRINITY_DN105169_c0_g1_i1::g.277067 ORF type:internal len:105 (-) TRINITY_DN105169_c0_g1_i1:3-314(-)	--	0	0	0	0	0	0	0	0	0	0.961229	1.02753	1.03334	0	0	0	0	0	0	GO:0006412 translation	GO:0005840 ribosome	GO:0003735 structural constituent of ribosome	J: Translation, ribosomal structure and biogenesis	K02995	ko03010: Ribosome	IPR018283: Ribosomal protein S8e, conserved site;IPR001047: Ribosomal protein S8e;IPR022309: Ribosomal protein S8e/ribosomal biogenesis NSA2	Nucleus	--
TGNFSWGSEVATRK	TRINITY_DN105169_c0_g1::TRINITY_DN105169_c0_g1_i1::g.277067::m.277067	TRINITY_DN105169_c0_g1::TRINITY_DN105169_c0_g1_i1::g.277067 ORF type:internal len:105 (-) TRINITY_DN105169_c0_g1_i1:3-314(-)	--	0	0	0	0	0	0	1.24925	1.40286	1.36824	0.788869	0.842445	0.808609	0	0	0	0.871433	0.847117	0.830573	GO:0006412 translation	GO:0005840 ribosome	GO:0003735 structural constituent of ribosome	J: Translation, ribosomal structure and biogenesis	K02995	ko03010: Ribosome	IPR018283: Ribosomal protein S8e, conserved site;IPR001047: Ribosomal protein S8e;IPR022309: Ribosomal protein S8e/ribosomal biogenesis NSA2	Nucleus	--
YNASNNELVR	TRINITY_DN105169_c0_g1::TRINITY_DN105169_c0_g1_i1::g.277067::m.277067	TRINITY_DN105169_c0_g1::TRINITY_DN105169_c0_g1_i1::g.277067 ORF type:internal len:105 (-) TRINITY_DN105169_c0_g1_i1:3-314(-)	--	0	0	0	0	0	0	0	0	0	0.857523	0.806452	0.824647	0	0	0	0.902029	1.00876	0.908673	GO:0006412 translation	GO:0005840 ribosome	GO:0003735 structural constituent of ribosome	J: Translation, ribosomal structure and biogenesis	K02995	ko03010: Ribosome	IPR018283: Ribosomal protein S8e, conserved site;IPR001047: Ribosomal protein S8e;IPR022309: Ribosomal protein S8e/ribosomal biogenesis NSA2	Nucleus	--
ASNNELVRTKTL	TRINITY_DN107328_c0_g1::TRINITY_DN107328_c0_g1_i1::g.277540::m.277540	TRINITY_DN107328_c0_g1::TRINITY_DN107328_c0_g1_i1::g.277540 ORF type:3prime_partial len:179 (-) TRINITY_DN107328_c0_g1_i1:1-534(-)	--	0	0	0	0	0	0	0	0	0	0	0	0	0	0	0	0.589006	0.59071	0.591003	GO:0006412 translation	GO:0005840 ribosome	GO:0003735 structural constituent of ribosome	J: Translation, ribosomal structure and biogenesis	K02995	ko03010: Ribosome	IPR001047: Ribosomal protein S8e;IPR018283: Ribosomal protein S8e, conserved site;IPR022309: Ribosomal protein S8e/ribosomal biogenesis NSA2;IPR042563: Ribosomal protein S8e subdomain, eukaryotes	chloroplast	--
NNELVRTKT	TRINITY_DN107328_c0_g1::TRINITY_DN107328_c0_g1_i1::g.277540::m.277540	TRINITY_DN107328_c0_g1::TRINITY_DN107328_c0_g1_i1::g.277540 ORF type:3prime_partial len:179 (-) TRINITY_DN107328_c0_g1_i1:1-534(-)	--	0	0	0	0	0	0	0	0	0	0.643208	0.568309	0.628893	0	0	0	0	0	0	GO:0006412 translation	GO:0005840 ribosome	GO:0003735 structural constituent of ribosome	J: Translation, ribosomal structure and biogenesis	K02995	ko03010: Ribosome	IPR001047: Ribosomal protein S8e;IPR018283: Ribosomal protein S8e, conserved site;IPR022309: Ribosomal protein S8e/ribosomal biogenesis NSA2;IPR042563: Ribosomal protein S8e subdomain, eukaryotes	chloroplast	--
YNASNNELVRTK	TRINITY_DN107328_c0_g1::TRINITY_DN107328_c0_g1_i1::g.277540::m.277540	TRINITY_DN107328_c0_g1::TRINITY_DN107328_c0_g1_i1::g.277540 ORF type:3prime_partial len:179 (-) TRINITY_DN107328_c0_g1_i1:1-534(-)	--	0	0	0	0	0	0	0	0	0	0.998792	1.09411	1.12257	0	0	0	0.335821	0.356007	0.3443	GO:0006412 translation	GO:0005840 ribosome	GO:0003735 structural constituent of ribosome	J: Translation, ribosomal structure and biogenesis	K02995	ko03010: Ribosome	IPR001047: Ribosomal protein S8e;IPR018283: Ribosomal protein S8e, conserved site;IPR022309: Ribosomal protein S8e/ribosomal biogenesis NSA2;IPR042563: Ribosomal protein S8e subdomain, eukaryotes	chloroplast	--
YNASNNELVRTKT	TRINITY_DN107328_c0_g1::TRINITY_DN107328_c0_g1_i1::g.277540::m.277540	TRINITY_DN107328_c0_g1::TRINITY_DN107328_c0_g1_i1::g.277540 ORF type:3prime_partial len:179 (-) TRINITY_DN107328_c0_g1_i1:1-534(-)	--	0	0	0	0	0	0	0	0	0	0.740643	0.788216	0.809438	0	0	0	0	0	0	GO:0006412 translation	GO:0005840 ribosome	GO:0003735 structural constituent of ribosome	J: Translation, ribosomal structure and biogenesis	K02995	ko03010: Ribosome	IPR001047: Ribosomal protein S8e;IPR018283: Ribosomal protein S8e, conserved site;IPR022309: Ribosomal protein S8e/ribosomal biogenesis NSA2;IPR042563: Ribosomal protein S8e subdomain, eukaryotes	chloroplast	--
IDDLVDEWTPEPL	TRINITY_DN10761_c0_g1::TRINITY_DN10761_c0_g1_i1::g.3178::m.3178	TRINITY_DN10761_c0_g1::TRINITY_DN10761_c0_g1_i1::g.3178 ORF type:5prime_partial len:150 (-) TRINITY_DN10761_c0_g1_i1:1585-2034(-)	--	0	0	0	1.18306	1.18481	1.1804	0	0	0	0	0	0	0	0	0	1.63184	1.78124	1.71882	GO:0009058 biosynthetic process	--	GO:0003824 catalytic activity;GO:0030170 pyridoxal phosphate binding	O: Posttranslational modification, protein turnover, chaperones	--	--	--	chloroplast	--
GAVVGIDLGTTNSAVCVMEGK	TRINITY_DN108168_c0_g1::TRINITY_DN108168_c0_g1_i1::g.277724::m.277724	TRINITY_DN108168_c0_g1::TRINITY_DN108168_c0_g1_i1::g.277724 ORF type:internal len:133 (+) TRINITY_DN108168_c0_g1_i1:3-398(+)	--	1.08317	1.07317	1.25874	0	0	0	1.01329	0.944813	0.921377	0	0	0	0	0	0	0	0	0	--	GO:0005739 mitochondrion	GO:0005524 ATP binding;GO:0051082 unfolded protein binding;GO:0140662 ATP-dependent protein folding chaperone	O: Posttranslational modification, protein turnover, chaperones	K04043	ko03018: RNA degradation	IPR043129: ATPase, nucleotide binding domain;IPR013126: Heat shock protein 70 family;IPR018181: Heat shock protein 70, conserved site	chloroplast	--
TLTAVHDAILEDLVFPSEIVGK	TRINITY_DN11025_c0_g1::TRINITY_DN11025_c0_g1_i1::g.3314::m.3314	TRINITY_DN11025_c0_g1::TRINITY_DN11025_c0_g1_i1::g.3314 ORF type:5prime_partial len:141 (+) TRINITY_DN11025_c0_g1_i1:1-423(+)	--	1.4269	1.46985	1.45597	0.908167	0.853691	0.85584	0.960256	0.976948	0.980448	0.631392	0.706962	0.706806	1.12589	1.21359	1.15982	0	0	0	GO:0006412 translation	GO:0005840 ribosome	GO:0003735 structural constituent of ribosome	J: Translation, ribosomal structure and biogenesis	K02993	ko03010: Ribosome	IPR000554: Ribosomal protein S7e	Cytoplasm	--
DESGPSIVHR	TRINITY_DN113667_c0_g1::TRINITY_DN113667_c0_g1_i1::g.278653::m.278653	TRINITY_DN113667_c0_g1::TRINITY_DN113667_c0_g1_i1::g.278653 ORF type:5prime_partial len:124 (+) TRINITY_DN113667_c0_g1_i1:2-373(+)	--	0	0	0	0.94806	1.00365	1.0102	0	0	0	1.86315	1.97327	2.06393	0	0	0	0.664611	0.712113	0.720647	--	GO:0005856 cytoskeleton	GO:0005524 ATP binding	Z: Cytoskeleton	K10355	ko04814: Motor proteins	IPR004000: Actin family;IPR043129: ATPase, nucleotide binding domain;IPR004001: Actin, conserved site	chloroplast	--
AQALRDSSMAGYMSSKK	TRINITY_DN113802_c0_g1::TRINITY_DN113802_c0_g1_i1::g.278663::m.278663	TRINITY_DN113802_c0_g1::TRINITY_DN113802_c0_g1_i1::g.278663 ORF type:5prime_partial len:159 (-) TRINITY_DN113802_c0_g1_i1:55-531(-)	--	0	0	0	0	0	0	0	0	0	0	0	0	0	0	0	0.952353	0.866562	0.839553	GO:0006457 protein folding	--	GO:0005524 ATP binding;GO:0016887 ATP hydrolysis activity;GO:0051082 unfolded protein binding	O: Posttranslational modification, protein turnover, chaperones	K04079	ko04141: Protein processing in endoplasmic reticulum;ko04626: Plant-pathogen interaction	IPR001404: Heat shock protein Hsp90 family;IPR037196: HSP90, C-terminal domain	chloroplast	--
DADAEGSKMEEVD	TRINITY_DN113802_c0_g1::TRINITY_DN113802_c0_g1_i1::g.278663::m.278663	TRINITY_DN113802_c0_g1::TRINITY_DN113802_c0_g1_i1::g.278663 ORF type:5prime_partial len:159 (-) TRINITY_DN113802_c0_g1_i1:55-531(-)	--	0	0	0	0	0	0	0	0	0	0	0	0	0	0	0	0.583653	0.619643	0.644702	GO:0006457 protein folding	--	GO:0005524 ATP binding;GO:0016887 ATP hydrolysis activity;GO:0051082 unfolded protein binding	O: Posttranslational modification, protein turnover, chaperones	K04079	ko04141: Protein processing in endoplasmic reticulum;ko04626: Plant-pathogen interaction	IPR001404: Heat shock protein Hsp90 family;IPR037196: HSP90, C-terminal domain	chloroplast	--
DAEGSKMEEVD	TRINITY_DN113802_c0_g1::TRINITY_DN113802_c0_g1_i1::g.278663::m.278663	TRINITY_DN113802_c0_g1::TRINITY_DN113802_c0_g1_i1::g.278663 ORF type:5prime_partial len:159 (-) TRINITY_DN113802_c0_g1_i1:55-531(-)	--	0	0	0	0	0	0	0	0	0	0	0	0	0	0	0	0.831175	0.829498	0.827728	GO:0006457 protein folding	--	GO:0005524 ATP binding;GO:0016887 ATP hydrolysis activity;GO:0051082 unfolded protein binding	O: Posttranslational modification, protein turnover, chaperones	K04079	ko04141: Protein processing in endoplasmic reticulum;ko04626: Plant-pathogen interaction	IPR001404: Heat shock protein Hsp90 family;IPR037196: HSP90, C-terminal domain	chloroplast	--
DEPNTFGNRIH	TRINITY_DN113802_c0_g1::TRINITY_DN113802_c0_g1_i1::g.278663::m.278663	TRINITY_DN113802_c0_g1::TRINITY_DN113802_c0_g1_i1::g.278663 ORF type:5prime_partial len:159 (-) TRINITY_DN113802_c0_g1_i1:55-531(-)	--	0	0	0	0.929975	0.968195	0.864549	1.35943	1.29355	1.32417	1.08453	1.05584	1.13757	0	0	0	1.58469	1.73547	1.6792	GO:0006457 protein folding	--	GO:0005524 ATP binding;GO:0016887 ATP hydrolysis activity;GO:0051082 unfolded protein binding	O: Posttranslational modification, protein turnover, chaperones	K04079	ko04141: Protein processing in endoplasmic reticulum;ko04626: Plant-pathogen interaction	IPR001404: Heat shock protein Hsp90 family;IPR037196: HSP90, C-terminal domain	chloroplast	--
DSSMAGYMSSK	TRINITY_DN113802_c0_g1::TRINITY_DN113802_c0_g1_i1::g.278663::m.278663	TRINITY_DN113802_c0_g1::TRINITY_DN113802_c0_g1_i1::g.278663 ORF type:5prime_partial len:159 (-) TRINITY_DN113802_c0_g1_i1:55-531(-)	--	0	0	0	0	0	0	0	0	0	0	0	0	0	0	0	0.715253	0.73757	0.759507	GO:0006457 protein folding	--	GO:0005524 ATP binding;GO:0016887 ATP hydrolysis activity;GO:0051082 unfolded protein binding	O: Posttranslational modification, protein turnover, chaperones	K04079	ko04141: Protein processing in endoplasmic reticulum;ko04626: Plant-pathogen interaction	IPR001404: Heat shock protein Hsp90 family;IPR037196: HSP90, C-terminal domain	chloroplast	--
DSSMAGYMSSKK	TRINITY_DN113802_c0_g1::TRINITY_DN113802_c0_g1_i1::g.278663::m.278663	TRINITY_DN113802_c0_g1::TRINITY_DN113802_c0_g1_i1::g.278663 ORF type:5prime_partial len:159 (-) TRINITY_DN113802_c0_g1_i1:55-531(-)	--	0	0	0	0	0	0	0	0	0	0	0	0	0	0	0	2.46507	2.72071	2.5621	GO:0006457 protein folding	--	GO:0005524 ATP binding;GO:0016887 ATP hydrolysis activity;GO:0051082 unfolded protein binding	O: Posttranslational modification, protein turnover, chaperones	K04079	ko04141: Protein processing in endoplasmic reticulum;ko04626: Plant-pathogen interaction	IPR001404: Heat shock protein Hsp90 family;IPR037196: HSP90, C-terminal domain	chloroplast	--
EDADAEGSKMEEVD	TRINITY_DN113802_c0_g1::TRINITY_DN113802_c0_g1_i1::g.278663::m.278663	TRINITY_DN113802_c0_g1::TRINITY_DN113802_c0_g1_i1::g.278663 ORF type:5prime_partial len:159 (-) TRINITY_DN113802_c0_g1_i1:55-531(-)	--	0	0	0	0	0	0	0	0	0	0	0	0	0	0	0	0.754293	0.781278	0.808446	GO:0006457 protein folding	--	GO:0005524 ATP binding;GO:0016887 ATP hydrolysis activity;GO:0051082 unfolded protein binding	O: Posttranslational modification, protein turnover, chaperones	K04079	ko04141: Protein processing in endoplasmic reticulum;ko04626: Plant-pathogen interaction	IPR001404: Heat shock protein Hsp90 family;IPR037196: HSP90, C-terminal domain	chloroplast	--
FSLDEPNTFGN	TRINITY_DN113802_c0_g1::TRINITY_DN113802_c0_g1_i1::g.278663::m.278663	TRINITY_DN113802_c0_g1::TRINITY_DN113802_c0_g1_i1::g.278663 ORF type:5prime_partial len:159 (-) TRINITY_DN113802_c0_g1_i1:55-531(-)	--	0	0	0	2.41559	2.61907	2.53878	1.57998	1.62947	1.6965	0.421137	0.459804	0.434406	0.907552	0.849933	0.818317	0	0	0	GO:0006457 protein folding	--	GO:0005524 ATP binding;GO:0016887 ATP hydrolysis activity;GO:0051082 unfolded protein binding	O: Posttranslational modification, protein turnover, chaperones	K04079	ko04141: Protein processing in endoplasmic reticulum;ko04626: Plant-pathogen interaction	IPR001404: Heat shock protein Hsp90 family;IPR037196: HSP90, C-terminal domain	chloroplast	--
GFSLDEPNTFGN	TRINITY_DN113802_c0_g1::TRINITY_DN113802_c0_g1_i1::g.278663::m.278663	TRINITY_DN113802_c0_g1::TRINITY_DN113802_c0_g1_i1::g.278663 ORF type:5prime_partial len:159 (-) TRINITY_DN113802_c0_g1_i1:55-531(-)	--	0	0	0	0	0	0	0.921071	1.00374	0.955567	0	0	0	0	0	0	0	0	0	GO:0006457 protein folding	--	GO:0005524 ATP binding;GO:0016887 ATP hydrolysis activity;GO:0051082 unfolded protein binding	O: Posttranslational modification, protein turnover, chaperones	K04079	ko04141: Protein processing in endoplasmic reticulum;ko04626: Plant-pathogen interaction	IPR001404: Heat shock protein Hsp90 family;IPR037196: HSP90, C-terminal domain	chloroplast	--
LTSGFSLDEPNTFGN	TRINITY_DN113802_c0_g1::TRINITY_DN113802_c0_g1_i1::g.278663::m.278663	TRINITY_DN113802_c0_g1::TRINITY_DN113802_c0_g1_i1::g.278663 ORF type:5prime_partial len:159 (-) TRINITY_DN113802_c0_g1_i1:55-531(-)	--	0	0	0	0	0	0	0.825333	0.825792	0.82565	0	0	0	0	0	0	0	0	0	GO:0006457 protein folding	--	GO:0005524 ATP binding;GO:0016887 ATP hydrolysis activity;GO:0051082 unfolded protein binding	O: Posttranslational modification, protein turnover, chaperones	K04079	ko04141: Protein processing in endoplasmic reticulum;ko04626: Plant-pathogen interaction	IPR001404: Heat shock protein Hsp90 family;IPR037196: HSP90, C-terminal domain	chloroplast	--
LTSGFSLDEPNTFGNRIH	TRINITY_DN113802_c0_g1::TRINITY_DN113802_c0_g1_i1::g.278663::m.278663	TRINITY_DN113802_c0_g1::TRINITY_DN113802_c0_g1_i1::g.278663 ORF type:5prime_partial len:159 (-) TRINITY_DN113802_c0_g1_i1:55-531(-)	--	0	0	0	0	0	0	0.895411	0.988774	0.958906	0	0	0	0	0	0	0	0	0	GO:0006457 protein folding	--	GO:0005524 ATP binding;GO:0016887 ATP hydrolysis activity;GO:0051082 unfolded protein binding	O: Posttranslational modification, protein turnover, chaperones	K04079	ko04141: Protein processing in endoplasmic reticulum;ko04626: Plant-pathogen interaction	IPR001404: Heat shock protein Hsp90 family;IPR037196: HSP90, C-terminal domain	chloroplast	--
NDKSVKDLVL	TRINITY_DN113802_c0_g1::TRINITY_DN113802_c0_g1_i1::g.278663::m.278663	TRINITY_DN113802_c0_g1::TRINITY_DN113802_c0_g1_i1::g.278663 ORF type:5prime_partial len:159 (-) TRINITY_DN113802_c0_g1_i1:55-531(-)	--	0	0	0	0	0	0	0	0	0	0	0	0	0	0	0	1.23733	1.2707	1.39574	GO:0006457 protein folding	--	GO:0005524 ATP binding;GO:0016887 ATP hydrolysis activity;GO:0051082 unfolded protein binding	O: Posttranslational modification, protein turnover, chaperones	K04079	ko04141: Protein processing in endoplasmic reticulum;ko04626: Plant-pathogen interaction	IPR001404: Heat shock protein Hsp90 family;IPR037196: HSP90, C-terminal domain	chloroplast	--
SKKTMEINPEN	TRINITY_DN113802_c0_g1::TRINITY_DN113802_c0_g1_i1::g.278663::m.278663	TRINITY_DN113802_c0_g1::TRINITY_DN113802_c0_g1_i1::g.278663 ORF type:5prime_partial len:159 (-) TRINITY_DN113802_c0_g1_i1:55-531(-)	--	0.549969	0.506986	0.568879	0.705712	0.73351	0.762166	0	0	0	0	0	0	0	0	0	0.512554	0.53424	0.535278	GO:0006457 protein folding	--	GO:0005524 ATP binding;GO:0016887 ATP hydrolysis activity;GO:0051082 unfolded protein binding	O: Posttranslational modification, protein turnover, chaperones	K04079	ko04141: Protein processing in endoplasmic reticulum;ko04626: Plant-pathogen interaction	IPR001404: Heat shock protein Hsp90 family;IPR037196: HSP90, C-terminal domain	chloroplast	--
SLDEPNTFGNR	TRINITY_DN113802_c0_g1::TRINITY_DN113802_c0_g1_i1::g.278663::m.278663	TRINITY_DN113802_c0_g1::TRINITY_DN113802_c0_g1_i1::g.278663 ORF type:5prime_partial len:159 (-) TRINITY_DN113802_c0_g1_i1:55-531(-)	--	0	0	0	0.874384	0.958609	0.901157	0	0	0	0.94188	0.896173	0.915519	0.617547	0.573094	0.574679	1.79582	1.99441	1.91929	GO:0006457 protein folding	--	GO:0005524 ATP binding;GO:0016887 ATP hydrolysis activity;GO:0051082 unfolded protein binding	O: Posttranslational modification, protein turnover, chaperones	K04079	ko04141: Protein processing in endoplasmic reticulum;ko04626: Plant-pathogen interaction	IPR001404: Heat shock protein Hsp90 family;IPR037196: HSP90, C-terminal domain	chloroplast	--
SLDEPNTFGNRI	TRINITY_DN113802_c0_g1::TRINITY_DN113802_c0_g1_i1::g.278663::m.278663	TRINITY_DN113802_c0_g1::TRINITY_DN113802_c0_g1_i1::g.278663 ORF type:5prime_partial len:159 (-) TRINITY_DN113802_c0_g1_i1:55-531(-)	--	0	0	0	0.731167	0.797454	0.787332	0	0	0	1.56503	1.67531	1.70073	0	0	0	1.07403	0.938055	0.942865	GO:0006457 protein folding	--	GO:0005524 ATP binding;GO:0016887 ATP hydrolysis activity;GO:0051082 unfolded protein binding	O: Posttranslational modification, protein turnover, chaperones	K04079	ko04141: Protein processing in endoplasmic reticulum;ko04626: Plant-pathogen interaction	IPR001404: Heat shock protein Hsp90 family;IPR037196: HSP90, C-terminal domain	chloroplast	--
SLDEPNTFGNRIH	TRINITY_DN113802_c0_g1::TRINITY_DN113802_c0_g1_i1::g.278663::m.278663	TRINITY_DN113802_c0_g1::TRINITY_DN113802_c0_g1_i1::g.278663 ORF type:5prime_partial len:159 (-) TRINITY_DN113802_c0_g1_i1:55-531(-)	--	0.957937	0.956632	0.957823	4.09047	3.88172	3.64067	2.16919	2.0644	2.01434	4.21311	4.41024	4.31234	3.41014	3.56364	3.78533	5.60054	6.04138	5.84257	GO:0006457 protein folding	--	GO:0005524 ATP binding;GO:0016887 ATP hydrolysis activity;GO:0051082 unfolded protein binding	O: Posttranslational modification, protein turnover, chaperones	K04079	ko04141: Protein processing in endoplasmic reticulum;ko04626: Plant-pathogen interaction	IPR001404: Heat shock protein Hsp90 family;IPR037196: HSP90, C-terminal domain	chloroplast	--
ADNTGAKNLY	TRINITY_DN118747_c0_g1::TRINITY_DN118747_c0_g1_i1::g.279288::m.279288	TRINITY_DN118747_c0_g1::TRINITY_DN118747_c0_g1_i1::g.279288 ORF type:internal len:129 (-) TRINITY_DN118747_c0_g1_i1:2-385(-)	--	0	0	0	0	0	0	0	0	0	0.917308	0.856796	0.832066	0.558322	0.48724	0.534028	1.46255	1.46849	1.43639	GO:0006412 translation	GO:0005840 ribosome	GO:0003735 structural constituent of ribosome	J: Translation, ribosomal structure and biogenesis	K02894	ko03010: Ribosome	IPR000218: Ribosomal protein L14P;IPR019972: Ribosomal protein L14P, conserved site;IPR036853: Ribosomal protein L14 superfamily	Cytoplasm	--
DNAGVIVNPK	TRINITY_DN118747_c0_g1::TRINITY_DN118747_c0_g1_i1::g.279288::m.279288	TRINITY_DN118747_c0_g1::TRINITY_DN118747_c0_g1_i1::g.279288 ORF type:internal len:129 (-) TRINITY_DN118747_c0_g1_i1:2-385(-)	--	0	0	0	0	0	0	0	0	0	0	0	0	0	0	0	1.03981	1.10678	1.07791	GO:0006412 translation	GO:0005840 ribosome	GO:0003735 structural constituent of ribosome	J: Translation, ribosomal structure and biogenesis	K02894	ko03010: Ribosome	IPR000218: Ribosomal protein L14P;IPR019972: Ribosomal protein L14P, conserved site;IPR036853: Ribosomal protein L14 superfamily	Cytoplasm	--
DNAGVIVNPKGEM	TRINITY_DN118747_c0_g1::TRINITY_DN118747_c0_g1_i1::g.279288::m.279288	TRINITY_DN118747_c0_g1::TRINITY_DN118747_c0_g1_i1::g.279288 ORF type:internal len:129 (-) TRINITY_DN118747_c0_g1_i1:2-385(-)	--	0	0	0	0	0	0	0	0	0	0.912195	0.911694	0.911106	0	0	0	4.38769	4.36795	4.39786	GO:0006412 translation	GO:0005840 ribosome	GO:0003735 structural constituent of ribosome	J: Translation, ribosomal structure and biogenesis	K02894	ko03010: Ribosome	IPR000218: Ribosomal protein L14P;IPR019972: Ribosomal protein L14P, conserved site;IPR036853: Ribosomal protein L14 superfamily	Cytoplasm	--
DNAGVIVNPKGEMK	TRINITY_DN118747_c0_g1::TRINITY_DN118747_c0_g1_i1::g.279288::m.279288	TRINITY_DN118747_c0_g1::TRINITY_DN118747_c0_g1_i1::g.279288 ORF type:internal len:129 (-) TRINITY_DN118747_c0_g1_i1:2-385(-)	--	0	0	0	0	0	0	0	0	0	0	0	0	0	0	0	3.29881	3.24197	3.23511	GO:0006412 translation	GO:0005840 ribosome	GO:0003735 structural constituent of ribosome	J: Translation, ribosomal structure and biogenesis	K02894	ko03010: Ribosome	IPR000218: Ribosomal protein L14P;IPR019972: Ribosomal protein L14P, conserved site;IPR036853: Ribosomal protein L14 superfamily	Cytoplasm	--
DNAGVIVNPKGEMKG	TRINITY_DN118747_c0_g1::TRINITY_DN118747_c0_g1_i1::g.279288::m.279288	TRINITY_DN118747_c0_g1::TRINITY_DN118747_c0_g1_i1::g.279288 ORF type:internal len:129 (-) TRINITY_DN118747_c0_g1_i1:2-385(-)	--	0	0	0	0	0	0	0	0	0	0	0	0	0	0	0	1.94807	1.79545	1.75337	GO:0006412 translation	GO:0005840 ribosome	GO:0003735 structural constituent of ribosome	J: Translation, ribosomal structure and biogenesis	K02894	ko03010: Ribosome	IPR000218: Ribosomal protein L14P;IPR019972: Ribosomal protein L14P, conserved site;IPR036853: Ribosomal protein L14 superfamily	Cytoplasm	--
DNAGVIVNPKGEMKGSA	TRINITY_DN118747_c0_g1::TRINITY_DN118747_c0_g1_i1::g.279288::m.279288	TRINITY_DN118747_c0_g1::TRINITY_DN118747_c0_g1_i1::g.279288 ORF type:internal len:129 (-) TRINITY_DN118747_c0_g1_i1:2-385(-)	--	0	0	0	0	0	0	0	0	0	0.982078	1.00209	1.08616	0	0	0	0	0	0	GO:0006412 translation	GO:0005840 ribosome	GO:0003735 structural constituent of ribosome	J: Translation, ribosomal structure and biogenesis	K02894	ko03010: Ribosome	IPR000218: Ribosomal protein L14P;IPR019972: Ribosomal protein L14P, conserved site;IPR036853: Ribosomal protein L14 superfamily	Cytoplasm	--
EDNAGVIVNPK	TRINITY_DN118747_c0_g1::TRINITY_DN118747_c0_g1_i1::g.279288::m.279288	TRINITY_DN118747_c0_g1::TRINITY_DN118747_c0_g1_i1::g.279288 ORF type:internal len:129 (-) TRINITY_DN118747_c0_g1_i1:2-385(-)	--	0	0	0	0	0	0	0	0	0	0	0	0	1.03159	0.947895	0.950207	2.18359	1.93492	2.11451	GO:0006412 translation	GO:0005840 ribosome	GO:0003735 structural constituent of ribosome	J: Translation, ribosomal structure and biogenesis	K02894	ko03010: Ribosome	IPR000218: Ribosomal protein L14P;IPR019972: Ribosomal protein L14P, conserved site;IPR036853: Ribosomal protein L14 superfamily	Cytoplasm	--
EDNAGVIVNPKG	TRINITY_DN118747_c0_g1::TRINITY_DN118747_c0_g1_i1::g.279288::m.279288	TRINITY_DN118747_c0_g1::TRINITY_DN118747_c0_g1_i1::g.279288 ORF type:internal len:129 (-) TRINITY_DN118747_c0_g1_i1:2-385(-)	--	0	0	0	0	0	0	0	0	0	0	0	0	0	0	0	0	0	0	GO:0006412 translation	GO:0005840 ribosome	GO:0003735 structural constituent of ribosome	J: Translation, ribosomal structure and biogenesis	K02894	ko03010: Ribosome	IPR000218: Ribosomal protein L14P;IPR019972: Ribosomal protein L14P, conserved site;IPR036853: Ribosomal protein L14 superfamily	Cytoplasm	--
EDNAGVIVNPKGEM	TRINITY_DN118747_c0_g1::TRINITY_DN118747_c0_g1_i1::g.279288::m.279288	TRINITY_DN118747_c0_g1::TRINITY_DN118747_c0_g1_i1::g.279288 ORF type:internal len:129 (-) TRINITY_DN118747_c0_g1_i1:2-385(-)	--	0	0	0	0.723616	0.776295	0.739628	0	0	0	0.712613	0.63659	0.682347	0	0	0	4.88555	5.47602	5.35057	GO:0006412 translation	GO:0005840 ribosome	GO:0003735 structural constituent of ribosome	J: Translation, ribosomal structure and biogenesis	K02894	ko03010: Ribosome	IPR000218: Ribosomal protein L14P;IPR019972: Ribosomal protein L14P, conserved site;IPR036853: Ribosomal protein L14 superfamily	Cytoplasm	--
EDNAGVIVNPKGEMK	TRINITY_DN118747_c0_g1::TRINITY_DN118747_c0_g1_i1::g.279288::m.279288	TRINITY_DN118747_c0_g1::TRINITY_DN118747_c0_g1_i1::g.279288 ORF type:internal len:129 (-) TRINITY_DN118747_c0_g1_i1:2-385(-)	--	0	0	0	0	0	0	0	0	0	0	0	0	0	0	0	3.47234	3.48294	3.45659	GO:0006412 translation	GO:0005840 ribosome	GO:0003735 structural constituent of ribosome	J: Translation, ribosomal structure and biogenesis	K02894	ko03010: Ribosome	IPR000218: Ribosomal protein L14P;IPR019972: Ribosomal protein L14P, conserved site;IPR036853: Ribosomal protein L14 superfamily	Cytoplasm	--
EDNAGVIVNPKGEMKG	TRINITY_DN118747_c0_g1::TRINITY_DN118747_c0_g1_i1::g.279288::m.279288	TRINITY_DN118747_c0_g1::TRINITY_DN118747_c0_g1_i1::g.279288 ORF type:internal len:129 (-) TRINITY_DN118747_c0_g1_i1:2-385(-)	--	0	0	0	0	0	0	0	0	0	0	0	0	0	0	0	1.87873	1.73595	1.64087	GO:0006412 translation	GO:0005840 ribosome	GO:0003735 structural constituent of ribosome	J: Translation, ribosomal structure and biogenesis	K02894	ko03010: Ribosome	IPR000218: Ribosomal protein L14P;IPR019972: Ribosomal protein L14P, conserved site;IPR036853: Ribosomal protein L14 superfamily	Cytoplasm	--
FEDNAGVIVNPK	TRINITY_DN118747_c0_g1::TRINITY_DN118747_c0_g1_i1::g.279288::m.279288	TRINITY_DN118747_c0_g1::TRINITY_DN118747_c0_g1_i1::g.279288 ORF type:internal len:129 (-) TRINITY_DN118747_c0_g1_i1:2-385(-)	--	0	0	0	1.04511	1.12388	1.08693	0	0	0	1.01959	1.01714	1.01676	0	0	0	2.00361	2.21559	2.09751	GO:0006412 translation	GO:0005840 ribosome	GO:0003735 structural constituent of ribosome	J: Translation, ribosomal structure and biogenesis	K02894	ko03010: Ribosome	IPR000218: Ribosomal protein L14P;IPR019972: Ribosomal protein L14P, conserved site;IPR036853: Ribosomal protein L14 superfamily	Cytoplasm	--
FEDNAGVIVNPKGE	TRINITY_DN118747_c0_g1::TRINITY_DN118747_c0_g1_i1::g.279288::m.279288	TRINITY_DN118747_c0_g1::TRINITY_DN118747_c0_g1_i1::g.279288 ORF type:internal len:129 (-) TRINITY_DN118747_c0_g1_i1:2-385(-)	--	0	0	0	0.712477	0.795644	0.748892	0	0	0	1.04368	1.13738	1.15851	0	0	0	0	0	0	GO:0006412 translation	GO:0005840 ribosome	GO:0003735 structural constituent of ribosome	J: Translation, ribosomal structure and biogenesis	K02894	ko03010: Ribosome	IPR000218: Ribosomal protein L14P;IPR019972: Ribosomal protein L14P, conserved site;IPR036853: Ribosomal protein L14 superfamily	Cytoplasm	--
FEDNAGVIVNPKGEM	TRINITY_DN118747_c0_g1::TRINITY_DN118747_c0_g1_i1::g.279288::m.279288	TRINITY_DN118747_c0_g1::TRINITY_DN118747_c0_g1_i1::g.279288 ORF type:internal len:129 (-) TRINITY_DN118747_c0_g1_i1:2-385(-)	--	0	0	0	1.51416	1.77346	1.51301	0	0	0	1.98206	1.81663	1.84935	0	0	0	1.77372	1.65256	1.56785	GO:0006412 translation	GO:0005840 ribosome	GO:0003735 structural constituent of ribosome	J: Translation, ribosomal structure and biogenesis	K02894	ko03010: Ribosome	IPR000218: Ribosomal protein L14P;IPR019972: Ribosomal protein L14P, conserved site;IPR036853: Ribosomal protein L14 superfamily	Cytoplasm	--
FEDNAGVIVNPKGEMK	TRINITY_DN118747_c0_g1::TRINITY_DN118747_c0_g1_i1::g.279288::m.279288	TRINITY_DN118747_c0_g1::TRINITY_DN118747_c0_g1_i1::g.279288 ORF type:internal len:129 (-) TRINITY_DN118747_c0_g1_i1:2-385(-)	--	0	0	0	0	0	0	0	0	0	0	0	0	0	0	0	0.719534	0.681156	0.629761	GO:0006412 translation	GO:0005840 ribosome	GO:0003735 structural constituent of ribosome	J: Translation, ribosomal structure and biogenesis	K02894	ko03010: Ribosome	IPR000218: Ribosomal protein L14P;IPR019972: Ribosomal protein L14P, conserved site;IPR036853: Ribosomal protein L14 superfamily	Cytoplasm	--
NAGVIVNPKGEM	TRINITY_DN118747_c0_g1::TRINITY_DN118747_c0_g1_i1::g.279288::m.279288	TRINITY_DN118747_c0_g1::TRINITY_DN118747_c0_g1_i1::g.279288 ORF type:internal len:129 (-) TRINITY_DN118747_c0_g1_i1:2-385(-)	--	0	0	0	0	0	0	0	0	0	0.877037	0.98146	0.979587	0	0	0	1.27219	1.17301	1.23334	GO:0006412 translation	GO:0005840 ribosome	GO:0003735 structural constituent of ribosome	J: Translation, ribosomal structure and biogenesis	K02894	ko03010: Ribosome	IPR000218: Ribosomal protein L14P;IPR019972: Ribosomal protein L14P, conserved site;IPR036853: Ribosomal protein L14 superfamily	Cytoplasm	--
YFEDNAGVIVNPK	TRINITY_DN118747_c0_g1::TRINITY_DN118747_c0_g1_i1::g.279288::m.279288	TRINITY_DN118747_c0_g1::TRINITY_DN118747_c0_g1_i1::g.279288 ORF type:internal len:129 (-) TRINITY_DN118747_c0_g1_i1:2-385(-)	--	0.658779	0.650146	0.655878	0.790018	0.714223	0.757578	0.987418	1.01139	1.00419	0.988697	1.09526	1.01886	0	0	0	0.578928	0.506077	0.524066	GO:0006412 translation	GO:0005840 ribosome	GO:0003735 structural constituent of ribosome	J: Translation, ribosomal structure and biogenesis	K02894	ko03010: Ribosome	IPR000218: Ribosomal protein L14P;IPR019972: Ribosomal protein L14P, conserved site;IPR036853: Ribosomal protein L14 superfamily	Cytoplasm	--
YFEDNAGVIVNPKGE	TRINITY_DN118747_c0_g1::TRINITY_DN118747_c0_g1_i1::g.279288::m.279288	TRINITY_DN118747_c0_g1::TRINITY_DN118747_c0_g1_i1::g.279288 ORF type:internal len:129 (-) TRINITY_DN118747_c0_g1_i1:2-385(-)	--	0	0	0	0	0	0	0	0	0	1.5091	1.50275	1.50231	0	0	0	0	0	0	GO:0006412 translation	GO:0005840 ribosome	GO:0003735 structural constituent of ribosome	J: Translation, ribosomal structure and biogenesis	K02894	ko03010: Ribosome	IPR000218: Ribosomal protein L14P;IPR019972: Ribosomal protein L14P, conserved site;IPR036853: Ribosomal protein L14 superfamily	Cytoplasm	--
DPNPDDPLVPEIAH	TRINITY_DN12183_c0_g1::TRINITY_DN12183_c0_g1_i1::g.4005::m.4005	TRINITY_DN12183_c0_g1::TRINITY_DN12183_c0_g1_i1::g.4005 ORF type:5prime_partial len:159 (-) TRINITY_DN12183_c0_g1_i1:320-796(-)	--	0	0	0	1.14431	1.17225	1.24836	0	0	0	0	0	0	0	0	0	0	0	0	--	--	GO:0005524 ATP binding;GO:0016740 transferase activity	O: Posttranslational modification, protein turnover, chaperones	K06689	ko03083: Polycomb repressive complex;ko04120: Ubiquitin mediated proteolysis;ko04141: Protein processing in endoplasmic reticulum	IPR016135: Ubiquitin-conjugating enzyme/RWD-like;IPR023313: Ubiquitin-conjugating enzyme, active site;IPR000608: Ubiquitin-conjugating enzyme E2	Nucleus	--
LTDPNPDDPLVPE	TRINITY_DN12183_c0_g1::TRINITY_DN12183_c0_g1_i1::g.4005::m.4005	TRINITY_DN12183_c0_g1::TRINITY_DN12183_c0_g1_i1::g.4005 ORF type:5prime_partial len:159 (-) TRINITY_DN12183_c0_g1_i1:320-796(-)	--	0	0	0	2.5354	2.30514	2.3814	0.663796	0.686583	0.716081	0	0	0	0	0	0	0	0	0	--	--	GO:0005524 ATP binding;GO:0016740 transferase activity	O: Posttranslational modification, protein turnover, chaperones	K06689	ko03083: Polycomb repressive complex;ko04120: Ubiquitin mediated proteolysis;ko04141: Protein processing in endoplasmic reticulum	IPR016135: Ubiquitin-conjugating enzyme/RWD-like;IPR023313: Ubiquitin-conjugating enzyme, active site;IPR000608: Ubiquitin-conjugating enzyme E2	Nucleus	--
LTDPNPDDPLVPEIAH	TRINITY_DN12183_c0_g1::TRINITY_DN12183_c0_g1_i1::g.4005::m.4005	TRINITY_DN12183_c0_g1::TRINITY_DN12183_c0_g1_i1::g.4005 ORF type:5prime_partial len:159 (-) TRINITY_DN12183_c0_g1_i1:320-796(-)	--	0	0	0	1.27812	1.23012	1.13712	0	0	0	0	0	0	0	0	0	0	0	0	--	--	GO:0005524 ATP binding;GO:0016740 transferase activity	O: Posttranslational modification, protein turnover, chaperones	K06689	ko03083: Polycomb repressive complex;ko04120: Ubiquitin mediated proteolysis;ko04141: Protein processing in endoplasmic reticulum	IPR016135: Ubiquitin-conjugating enzyme/RWD-like;IPR023313: Ubiquitin-conjugating enzyme, active site;IPR000608: Ubiquitin-conjugating enzyme E2	Nucleus	--
SINPDEAVAYGAAVQAAILSGDK	TRINITY_DN122423_c0_g1::TRINITY_DN122423_c0_g1_i1::g.279831::m.279831	TRINITY_DN122423_c0_g1::TRINITY_DN122423_c0_g1_i1::g.279831 ORF type:internal len:364 (+) TRINITY_DN122423_c0_g1_i1:2-1090(+)	--	1.66926	1.66555	1.65887	0.968669	1.02732	1.03134	2.41469	2.54465	2.56164	0	0	0	1.63595	1.54946	1.45738	0.289073	0.304257	0.313943	GO:0006950 response to stress	--	GO:0005524 ATP binding;GO:0140662 ATP-dependent protein folding chaperone	O: Posttranslational modification, protein turnover, chaperones	K03283	ko03040: Spliceosome;ko04141: Protein processing in endoplasmic reticulum;ko04144: Endocytosis	IPR013126: Heat shock protein 70 family;IPR043129: ATPase, nucleotide binding domain;IPR018181: Heat shock protein 70, conserved site;IPR029047: Heat shock protein 70kD, peptide-binding domain superfamily;IPR029048: Heat shock protein 70kD, C-terminal domain superfamily	Cytoplasm	--
SPYIYPLYGLGELPQGFAR	TRINITY_DN122923_c0_g1::TRINITY_DN122923_c0_g1_i1::g.280048::m.280048	TRINITY_DN122923_c0_g1::TRINITY_DN122923_c0_g1_i1::g.280048 ORF type:internal len:112 (-) TRINITY_DN122923_c0_g1_i1:2-334(-)	--	0	0	0	0	0	0	0.916077	0.945443	0.974752	0	0	0	0	0	0	0	0	0	GO:0007264 small GTPase mediated signal transduction;GO:0015031 protein transport	--	GO:0005093 Rab GDP-dissociation inhibitor activity	O: Posttranslational modification, protein turnover, chaperones	K17255	--	IPR018203: GDP dissociation inhibitor;IPR036188: FAD/NAD(P)-binding domain superfamily	chloroplast	--
EQLPSPAAGVFST	TRINITY_DN123931_c0_g1::TRINITY_DN123931_c0_g1_i1::g.280544::m.280544	TRINITY_DN123931_c0_g1::TRINITY_DN123931_c0_g1_i1::g.280544 ORF type:internal len:259 (-) TRINITY_DN123931_c0_g1_i1:3-776(-)	--	0	0	0	0	0	0	0	0	0	0	0	0	0	0	0	1.20767	1.11878	1.17572	GO:0005975 carbohydrate metabolic process	--	--	--	--	--	--	Nucleus	--
AHGTHGGVTGIQDGAAGLTGG	TRINITY_DN12432_c0_g1::TRINITY_DN12432_c0_g1_i2::g.4101::m.4101	TRINITY_DN12432_c0_g1::TRINITY_DN12432_c0_g1_i2::g.4101 ORF type:complete len:327 (-) TRINITY_DN12432_c0_g1_i2:372-1352(-)	--	1.0302	1.03459	1.04559	0.822972	0.902264	0.896786	0	0	0	0.668111	0.714393	0.715143	0.668279	0.700862	0.747927	0	0	0	GO:0009415 response to water	--	--	--	--	--	IPR030513: Dehydrin, conserved site;IPR000167: Dehydrin	Nucleus	--
DELILEGNDIELVSNSAALIQQATTVK	TRINITY_DN124369_c0_g1::TRINITY_DN124369_c0_g1_i1::g.280758::m.280758	TRINITY_DN124369_c0_g1::TRINITY_DN124369_c0_g1_i1::g.280758 ORF type:complete len:102 (-) TRINITY_DN124369_c0_g1_i1:116-421(-)	--	0.500147	0.512699	0.500145	0	0	0	0.670143	0.716278	0.706156	0	0	0	0	0	0	0	0	0	GO:0006412 translation	GO:0005840 ribosome	GO:0003735 structural constituent of ribosome;GO:0019843 rRNA binding	J: Translation, ribosomal structure and biogenesis	K02940	ko03010: Ribosome	IPR000702: Ribosomal protein L6;IPR020040: Ribosomal protein L6, alpha-beta domain;IPR036789: Ribosomal protein L6, alpha-beta domain superfamily;IPR002359: Ribosomal protein L6, conserved site-2	Cytoplasm	--
QGPLINEAAVQKVE	TRINITY_DN124949_c0_g1::TRINITY_DN124949_c0_g1_i1::g.280975::m.280975	TRINITY_DN124949_c0_g1::TRINITY_DN124949_c0_g1_i1::g.280975 ORF type:5prime_partial len:196 (+) TRINITY_DN124949_c0_g1_i1:1-588(+)	--	0	0	0	0	0	0	0	0	0	0	0	0	0	0	0	0.566142	0.505817	0.550204	--	--	GO:0016620 oxidoreductase activity, acting on the aldehyde or oxo group of donors, NAD or NADP as acceptor	C: Energy production and conversion	K17761	ko00250: Alanine, aspartate and glutamate metabolism;ko00650: Butanoate metabolism;ko01100: Metabolic pathways	IPR016163: Aldehyde dehydrogenase, C-terminal;IPR015590: Aldehyde dehydrogenase domain;IPR016161: Aldehyde/histidinol dehydrogenase	Cytoplasm	--
PWALTFSYGR	TRINITY_DN125686_c0_g1::TRINITY_DN125686_c0_g1_i1::g.281313::m.281313	TRINITY_DN125686_c0_g1::TRINITY_DN125686_c0_g1_i1::g.281313 ORF type:5prime_partial len:204 (-) TRINITY_DN125686_c0_g1_i1:112-723(-)	--	1.13832	1.0589	1.04559	0.855618	0.919803	0.958929	0.916371	0.974656	0.945904	0.728418	0.777209	0.790078	0	0	0	0.226542	0.237206	0.232826	GO:0006096 glycolytic process	--	GO:0004332 fructose-bisphosphate aldolase activity	G: Carbohydrate transport and metabolism	K01623	ko00010: Glycolysis / Gluconeogenesis;ko00030: Pentose phosphate pathway;ko00051: Fructose and mannose metabolism;ko00710: Carbon fixation in photosynthetic organisms;ko01100: Metabolic pathways;ko01110: Biosynthesis of secondary metabolites;ko01200: Carbon metabolism;ko01230: Biosynthesis of amino acids	IPR013785: Aldolase-type TIM barrel;IPR000741: Fructose-bisphosphate aldolase, class-I;IPR029768: Fructose-bisphosphate aldolase class-I active site	Cytoplasm	--
YIIAGKGLVSISG	TRINITY_DN129521_c0_g1::TRINITY_DN129521_c0_g1_i1::g.282768::m.282768	TRINITY_DN129521_c0_g1::TRINITY_DN129521_c0_g1_i1::g.282768 ORF type:internal len:118 (-) TRINITY_DN129521_c0_g1_i1:2-352(-)	--	0	0	0	0	0	0	0	0	0	0	0	0	0	0	0	0	0	0	--	--	--	--	--	--	IPR014710: RmlC-like jelly roll fold;IPR011051: RmlC-like cupin domain superfamily	Cytoplasm	--
GSTRIPKVQQ	TRINITY_DN13126_c0_g1::TRINITY_DN13126_c0_g1_i1::g.4334::m.4334	TRINITY_DN13126_c0_g1::TRINITY_DN13126_c0_g1_i1::g.4334 ORF type:internal len:136 (-) TRINITY_DN13126_c0_g1_i1:3-407(-)	--	0	0	0	0	0	0	0	0	0	0	0	0	0	0	0	0.68265	0.68073	0.687802	--	GO:0005783 endoplasmic reticulum	GO:0005524 ATP binding;GO:0140662 ATP-dependent protein folding chaperone	O: Posttranslational modification, protein turnover, chaperones	K09490	ko03060: Protein export;ko04141: Protein processing in endoplasmic reticulum	IPR018181: Heat shock protein 70, conserved site;IPR013126: Heat shock protein 70 family;IPR029047: Heat shock protein 70kD, peptide-binding domain superfamily;IPR043129: ATPase, nucleotide binding domain	Cytoplasm	--
ADGNGTIDFPEF	TRINITY_DN131812_c0_g1::TRINITY_DN131812_c0_g1_i1::g.283501::m.283501	TRINITY_DN131812_c0_g1::TRINITY_DN131812_c0_g1_i1::g.283501 ORF type:complete len:150 (-) TRINITY_DN131812_c0_g1_i1:696-1145(-)	--	0	0	0	0	0	0	1.66616	1.65519	1.68815	0	0	0	0	0	0	0	0	0	GO:0019722 calcium-mediated signaling	--	GO:0005509 calcium ion binding	T: Signal transduction mechanisms	K02183	ko04016: MAPK signaling pathway - plant;ko04070: Phosphatidylinositol signaling system;ko04626: Plant-pathogen interaction	IPR002048: EF-hand domain;IPR018247: EF-Hand 1, calcium-binding site;IPR011992: EF-hand domain pair	Cytoplasm	--
ADQLTEEQIAEFK	TRINITY_DN131812_c0_g1::TRINITY_DN131812_c0_g1_i1::g.283501::m.283501	TRINITY_DN131812_c0_g1::TRINITY_DN131812_c0_g1_i1::g.283501 ORF type:complete len:150 (-) TRINITY_DN131812_c0_g1_i1:696-1145(-)	--	5.5434	5.54337	5.3256	2.52364	2.81216	2.64018	2.15778	2.02598	2.08263	1.56255	1.56693	1.56618	1.84635	1.67869	1.69237	1.17344	1.1147	1.08427	GO:0019722 calcium-mediated signaling	--	GO:0005509 calcium ion binding	T: Signal transduction mechanisms	K02183	ko04016: MAPK signaling pathway - plant;ko04070: Phosphatidylinositol signaling system;ko04626: Plant-pathogen interaction	IPR002048: EF-hand domain;IPR018247: EF-Hand 1, calcium-binding site;IPR011992: EF-hand domain pair	Cytoplasm	--
RSLGQNPTEAELQ	TRINITY_DN131812_c0_g1::TRINITY_DN131812_c0_g1_i1::g.283501::m.283501	TRINITY_DN131812_c0_g1::TRINITY_DN131812_c0_g1_i1::g.283501 ORF type:complete len:150 (-) TRINITY_DN131812_c0_g1_i1:696-1145(-)	--	0	0	0	0	0	0	0	0	0	0	0	0	0	0	0	0	0	0	GO:0019722 calcium-mediated signaling	--	GO:0005509 calcium ion binding	T: Signal transduction mechanisms	K02183	ko04016: MAPK signaling pathway - plant;ko04070: Phosphatidylinositol signaling system;ko04626: Plant-pathogen interaction	IPR002048: EF-hand domain;IPR018247: EF-Hand 1, calcium-binding site;IPR011992: EF-hand domain pair	Cytoplasm	--
RSLGQNPTEAELQDMINE	TRINITY_DN131812_c0_g1::TRINITY_DN131812_c0_g1_i1::g.283501::m.283501	TRINITY_DN131812_c0_g1::TRINITY_DN131812_c0_g1_i1::g.283501 ORF type:complete len:150 (-) TRINITY_DN131812_c0_g1_i1:696-1145(-)	--	0	0	0	0	0	0	0	0	0	0	0	0	0	0	0	1.23707	1.11358	1.17849	GO:0019722 calcium-mediated signaling	--	GO:0005509 calcium ion binding	T: Signal transduction mechanisms	K02183	ko04016: MAPK signaling pathway - plant;ko04070: Phosphatidylinositol signaling system;ko04626: Plant-pathogen interaction	IPR002048: EF-hand domain;IPR018247: EF-Hand 1, calcium-binding site;IPR011992: EF-hand domain pair	Cytoplasm	--
SLGQNPTEAELQDMINE	TRINITY_DN131812_c0_g1::TRINITY_DN131812_c0_g1_i1::g.283501::m.283501	TRINITY_DN131812_c0_g1::TRINITY_DN131812_c0_g1_i1::g.283501 ORF type:complete len:150 (-) TRINITY_DN131812_c0_g1_i1:696-1145(-)	--	0	0	0	0	0	0	0	0	0	0	0	0	0	0	0	0.747301	0.716233	0.675855	GO:0019722 calcium-mediated signaling	--	GO:0005509 calcium ion binding	T: Signal transduction mechanisms	K02183	ko04016: MAPK signaling pathway - plant;ko04070: Phosphatidylinositol signaling system;ko04626: Plant-pathogen interaction	IPR002048: EF-hand domain;IPR018247: EF-Hand 1, calcium-binding site;IPR011992: EF-hand domain pair	Cytoplasm	--
DNNEDIFVH	TRINITY_DN136828_c0_g1::TRINITY_DN136828_c0_g1_i1::g.284869::m.284869	TRINITY_DN136828_c0_g1::TRINITY_DN136828_c0_g1_i1::g.284869 ORF type:internal len:117 (+) TRINITY_DN136828_c0_g1_i1:2-349(+)	--	0	0	0	4.04187	4.47067	4.42269	0	0	0	0	0	0	0	0	0	12.2548	11.669	11.862	--	--	GO:0003676 nucleic acid binding	J: Translation, ribosomal structure and biogenesis	K09250	--	IPR011129: Cold shock domain;IPR002059: Cold-shock protein, DNA-binding;IPR012340: Nucleic acid-binding, OB-fold;IPR019844: Cold-shock (CSD) domain	Nucleus	--
DNNEDIFVHQ	TRINITY_DN136828_c0_g1::TRINITY_DN136828_c0_g1_i1::g.284869::m.284869	TRINITY_DN136828_c0_g1::TRINITY_DN136828_c0_g1_i1::g.284869 ORF type:internal len:117 (+) TRINITY_DN136828_c0_g1_i1:2-349(+)	--	0.995869	0.925547	0.985547	1.17064	1.29023	1.25078	0	0	0	0	0	0	0	0	0	1.03588	1.05935	1.03811	--	--	GO:0003676 nucleic acid binding	J: Translation, ribosomal structure and biogenesis	K09250	--	IPR011129: Cold shock domain;IPR002059: Cold-shock protein, DNA-binding;IPR012340: Nucleic acid-binding, OB-fold;IPR019844: Cold-shock (CSD) domain	Nucleus	--
DNNEDIFVHQS	TRINITY_DN136828_c0_g1::TRINITY_DN136828_c0_g1_i1::g.284869::m.284869	TRINITY_DN136828_c0_g1::TRINITY_DN136828_c0_g1_i1::g.284869 ORF type:internal len:117 (+) TRINITY_DN136828_c0_g1_i1:2-349(+)	--	0	0	0	0	0	0	0	0	0	1.05255	0.977057	0.989249	0	0	0	0	0	0	--	--	GO:0003676 nucleic acid binding	J: Translation, ribosomal structure and biogenesis	K09250	--	IPR011129: Cold shock domain;IPR002059: Cold-shock protein, DNA-binding;IPR012340: Nucleic acid-binding, OB-fold;IPR019844: Cold-shock (CSD) domain	Nucleus	--
NEDIFVHQ	TRINITY_DN136828_c0_g1::TRINITY_DN136828_c0_g1_i1::g.284869::m.284869	TRINITY_DN136828_c0_g1::TRINITY_DN136828_c0_g1_i1::g.284869 ORF type:internal len:117 (+) TRINITY_DN136828_c0_g1_i1:2-349(+)	--	0.951523	0.954478	0.952337	0	0	0	0	0	0	0	0	0	0	0	0	0	0	0	--	--	GO:0003676 nucleic acid binding	J: Translation, ribosomal structure and biogenesis	K09250	--	IPR011129: Cold shock domain;IPR002059: Cold-shock protein, DNA-binding;IPR012340: Nucleic acid-binding, OB-fold;IPR019844: Cold-shock (CSD) domain	Nucleus	--
NEDIFVHQS	TRINITY_DN136828_c0_g1::TRINITY_DN136828_c0_g1_i1::g.284869::m.284869	TRINITY_DN136828_c0_g1::TRINITY_DN136828_c0_g1_i1::g.284869 ORF type:internal len:117 (+) TRINITY_DN136828_c0_g1_i1:2-349(+)	--	0.501557	0.526774	0.50789	0	0	0	0	0	0	0	0	0	0	0	0	0	0	0	--	--	GO:0003676 nucleic acid binding	J: Translation, ribosomal structure and biogenesis	K09250	--	IPR011129: Cold shock domain;IPR002059: Cold-shock protein, DNA-binding;IPR012340: Nucleic acid-binding, OB-fold;IPR019844: Cold-shock (CSD) domain	Nucleus	--
NNEDIFVHQS	TRINITY_DN136828_c0_g1::TRINITY_DN136828_c0_g1_i1::g.284869::m.284869	TRINITY_DN136828_c0_g1::TRINITY_DN136828_c0_g1_i1::g.284869 ORF type:internal len:117 (+) TRINITY_DN136828_c0_g1_i1:2-349(+)	--	0	0	0	0	0	0	1.23441	1.16516	1.07511	0	0	0	0	0	0	0.134873	0.125011	0.129378	--	--	GO:0003676 nucleic acid binding	J: Translation, ribosomal structure and biogenesis	K09250	--	IPR011129: Cold shock domain;IPR002059: Cold-shock protein, DNA-binding;IPR012340: Nucleic acid-binding, OB-fold;IPR019844: Cold-shock (CSD) domain	Nucleus	--
INNMLDFIEK	TRINITY_DN137284_c0_g1::TRINITY_DN137284_c0_g1_i1::g.284967::m.284967	TRINITY_DN137284_c0_g1::TRINITY_DN137284_c0_g1_i1::g.284967 ORF type:internal len:155 (+) TRINITY_DN137284_c0_g1_i1:3-464(+)	--	0	0	0	0	0	0	8.47325	7.91306	8.02826	5.68871	5.47106	5.0946	0	0	0	0	0	0	--	GO:0005737 cytoplasm;GO:0008180 COP9 signalosome	--	O: Posttranslational modification, protein turnover, chaperones;T: Signal transduction mechanisms	K12176	--	--	chloroplast	--
AASGAAGAAETVASGAAGAAN	TRINITY_DN138104_c0_g1::TRINITY_DN138104_c0_g1_i1::g.285193::m.285193	TRINITY_DN138104_c0_g1::TRINITY_DN138104_c0_g1_i1::g.285193 ORF type:internal len:175 (-) TRINITY_DN138104_c0_g1_i1:1-522(-)	--	0	0	0	0	0	0	0	0	0	0	0	0	0	0	0	0.780522	0.802557	0.854967	--	--	--	--	--	--	--	Extracell	CS pos: 20-21. AAG-AA. Pr: 0.1956
VDAAPFKQW	TRINITY_DN140650_c0_g1::TRINITY_DN140650_c0_g1_i1::g.285845::m.285845	TRINITY_DN140650_c0_g1::TRINITY_DN140650_c0_g1_i1::g.285845 ORF type:5prime_partial len:131 (+) TRINITY_DN140650_c0_g1_i1:1-393(+)	--	0	0	0	0	0	0	0	0	0	0	0	0	0	0	0	1.59745	1.70067	1.76005	GO:0000462 maturation of SSU-rRNA from tricistronic rRNA transcript (SSU-rRNA, 5.8S rRNA, LSU-rRNA);GO:0006412 translation	GO:0022627 cytosolic small ribosomal subunit	GO:0003735 structural constituent of ribosome	J: Translation, ribosomal structure and biogenesis	K02995	ko03010: Ribosome	IPR022309: Ribosomal protein S8e/ribosomal biogenesis NSA2;IPR001047: Ribosomal protein S8e	Cytoplasm	--
SDKSVNNLGGDEV	TRINITY_DN14110_c0_g1::TRINITY_DN14110_c0_g1_i1::g.4804::m.4804	TRINITY_DN14110_c0_g1::TRINITY_DN14110_c0_g1_i1::g.4804 ORF type:internal len:116 (+) TRINITY_DN14110_c0_g1_i1:3-347(+)	--	0.552478	0.554056	0.548897	0.73699	0.828132	0.818043	0	0	0	0	0	0	0	0	0	2.408	2.49833	2.48368	--	--	--	--	--	--	--	Cytoplasm	--
HNSMILGYTSRGMWGE	TRINITY_DN143042_c0_g1::TRINITY_DN143042_c0_g1_i1::g.286347::m.286347	TRINITY_DN143042_c0_g1::TRINITY_DN143042_c0_g1_i1::g.286347 ORF type:5prime_partial len:116 (+) TRINITY_DN143042_c0_g1_i1:1-348(+)	--	0	0	0	0	0	0	0	0	0	0	0	0	0	0	0	0.680656	0.6394	0.644826	--	--	--	--	--	--	IPR011990: Tetratricopeptide-like helical domain superfamily	chloroplast	--
LTEAPLNPKAN	TRINITY_DN144601_c0_g1::TRINITY_DN144601_c0_g1_i1::g.286668::m.286668	TRINITY_DN144601_c0_g1::TRINITY_DN144601_c0_g1_i1::g.286668 ORF type:internal len:112 (+) TRINITY_DN144601_c0_g1_i1:2-334(+)	--	0.94448	0.965871	0.945587	1.18796	1.25124	1.26352	1.55409	1.47703	1.36126	0.655928	0.689795	0.694737	0	0	0	0	0	0	--	GO:0005856 cytoskeleton	GO:0005524 ATP binding	Z: Cytoskeleton	K10355	ko04814: Motor proteins	IPR004000: Actin family;IPR043129: ATPase, nucleotide binding domain;IPR020902: Actin/actin-like conserved site	Cytoplasm	--
DAGTIAGLDVLR	TRINITY_DN14982_c0_g1::TRINITY_DN14982_c0_g1_i1::g.5209::m.5209	TRINITY_DN14982_c0_g1::TRINITY_DN14982_c0_g1_i1::g.5209 ORF type:internal len:190 (-) TRINITY_DN14982_c0_g1_i1:2-568(-)	--	0	0	0	0.921231	0.823444	0.817268	0	0	0	0.659221	0.675789	0.692323	0	0	0	0	0	0	--	--	GO:0005524 ATP binding;GO:0140662 ATP-dependent protein folding chaperone	O: Posttranslational modification, protein turnover, chaperones	K03283	ko03040: Spliceosome;ko04141: Protein processing in endoplasmic reticulum;ko04144: Endocytosis	IPR018181: Heat shock protein 70, conserved site;IPR043129: ATPase, nucleotide binding domain;IPR013126: Heat shock protein 70 family	Nucleus	--
AMTPHISGTTID	TRINITY_DN152555_c0_g1::TRINITY_DN152555_c0_g1_i1::g.288049::m.288049	TRINITY_DN152555_c0_g1::TRINITY_DN152555_c0_g1_i1::g.288049 ORF type:internal len:201 (+) TRINITY_DN152555_c0_g1_i1:2-601(+)	--	0.736214	0.726654	0.732255	1.65594	1.6153	1.56208	2.25115	2.3671	2.48764	0	0	0	2.20475	2.43518	2.35753	4.8368	4.25703	4.39628	--	--	GO:0016616 oxidoreductase activity, acting on the CH-OH group of donors, NAD or NADP as acceptor;GO:0051287 NAD binding	C: Energy production and conversion	K00122	ko00630: Glyoxylate and dicarboxylate metabolism;ko01100: Metabolic pathways;ko01200: Carbon metabolism	IPR029752: D-isomer specific 2-hydroxyacid dehydrogenase, NAD-binding domain conserved site 1;IPR006140: D-isomer specific 2-hydroxyacid dehydrogenase, NAD-binding domain;IPR029753: D-isomer specific 2-hydroxyacid dehydrogenase, NAD-binding domain conserved site;IPR036291: NAD(P)-binding domain superfamily	Cytoskeleton	--
AMTPHISGTTIDA	TRINITY_DN152555_c0_g1::TRINITY_DN152555_c0_g1_i1::g.288049::m.288049	TRINITY_DN152555_c0_g1::TRINITY_DN152555_c0_g1_i1::g.288049 ORF type:internal len:201 (+) TRINITY_DN152555_c0_g1_i1:2-601(+)	--	3.89743	3.88557	3.85447	4.4288	4.84919	4.76754	3.24363	3.41621	3.50822	0	0	0	1.01115	0.93721	0.957404	1.37989	1.45916	1.5314	--	--	GO:0016616 oxidoreductase activity, acting on the CH-OH group of donors, NAD or NADP as acceptor;GO:0051287 NAD binding	C: Energy production and conversion	K00122	ko00630: Glyoxylate and dicarboxylate metabolism;ko01100: Metabolic pathways;ko01200: Carbon metabolism	IPR029752: D-isomer specific 2-hydroxyacid dehydrogenase, NAD-binding domain conserved site 1;IPR006140: D-isomer specific 2-hydroxyacid dehydrogenase, NAD-binding domain;IPR029753: D-isomer specific 2-hydroxyacid dehydrogenase, NAD-binding domain conserved site;IPR036291: NAD(P)-binding domain superfamily	Cytoskeleton	--
AMTPHISGTTIDAQ	TRINITY_DN152555_c0_g1::TRINITY_DN152555_c0_g1_i1::g.288049::m.288049	TRINITY_DN152555_c0_g1::TRINITY_DN152555_c0_g1_i1::g.288049 ORF type:internal len:201 (+) TRINITY_DN152555_c0_g1_i1:2-601(+)	--	0	0	0	0.851772	0.891141	0.946696	2.48891	2.78423	2.57748	0	0	0	6.32412	5.11328	5.41243	4.5325	5.05144	4.75765	--	--	GO:0016616 oxidoreductase activity, acting on the CH-OH group of donors, NAD or NADP as acceptor;GO:0051287 NAD binding	C: Energy production and conversion	K00122	ko00630: Glyoxylate and dicarboxylate metabolism;ko01100: Metabolic pathways;ko01200: Carbon metabolism	IPR029752: D-isomer specific 2-hydroxyacid dehydrogenase, NAD-binding domain conserved site 1;IPR006140: D-isomer specific 2-hydroxyacid dehydrogenase, NAD-binding domain;IPR029753: D-isomer specific 2-hydroxyacid dehydrogenase, NAD-binding domain conserved site;IPR036291: NAD(P)-binding domain superfamily	Cytoskeleton	--
AMTPHISGTTIDAQL	TRINITY_DN152555_c0_g1::TRINITY_DN152555_c0_g1_i1::g.288049::m.288049	TRINITY_DN152555_c0_g1::TRINITY_DN152555_c0_g1_i1::g.288049 ORF type:internal len:201 (+) TRINITY_DN152555_c0_g1_i1:2-601(+)	--	17.56	17.2585	17.453	16.721	16.732	17.6058	30.4044	33.3948	33.1316	3.00514	3.07625	3.24136	11.6787	12.6324	12.7324	19.6677	17.9089	18.5106	--	--	GO:0016616 oxidoreductase activity, acting on the CH-OH group of donors, NAD or NADP as acceptor;GO:0051287 NAD binding	C: Energy production and conversion	K00122	ko00630: Glyoxylate and dicarboxylate metabolism;ko01100: Metabolic pathways;ko01200: Carbon metabolism	IPR029752: D-isomer specific 2-hydroxyacid dehydrogenase, NAD-binding domain conserved site 1;IPR006140: D-isomer specific 2-hydroxyacid dehydrogenase, NAD-binding domain;IPR029753: D-isomer specific 2-hydroxyacid dehydrogenase, NAD-binding domain conserved site;IPR036291: NAD(P)-binding domain superfamily	Cytoskeleton	--
AYDLEGKTVG	TRINITY_DN152555_c0_g1::TRINITY_DN152555_c0_g1_i1::g.288049::m.288049	TRINITY_DN152555_c0_g1::TRINITY_DN152555_c0_g1_i1::g.288049 ORF type:internal len:201 (+) TRINITY_DN152555_c0_g1_i1:2-601(+)	--	0	0	0	0	0	0	0	0	0	0	0	0	0	0	0	0	0	0	--	--	GO:0016616 oxidoreductase activity, acting on the CH-OH group of donors, NAD or NADP as acceptor;GO:0051287 NAD binding	C: Energy production and conversion	K00122	ko00630: Glyoxylate and dicarboxylate metabolism;ko01100: Metabolic pathways;ko01200: Carbon metabolism	IPR029752: D-isomer specific 2-hydroxyacid dehydrogenase, NAD-binding domain conserved site 1;IPR006140: D-isomer specific 2-hydroxyacid dehydrogenase, NAD-binding domain;IPR029753: D-isomer specific 2-hydroxyacid dehydrogenase, NAD-binding domain conserved site;IPR036291: NAD(P)-binding domain superfamily	Cytoskeleton	--
TPHISGTTIDAQ	TRINITY_DN152555_c0_g1::TRINITY_DN152555_c0_g1_i1::g.288049::m.288049	TRINITY_DN152555_c0_g1::TRINITY_DN152555_c0_g1_i1::g.288049 ORF type:internal len:201 (+) TRINITY_DN152555_c0_g1_i1:2-601(+)	--	0	0	0	0	0	0	0	0	0	0	0	0	0	0	0	0	0	0	--	--	GO:0016616 oxidoreductase activity, acting on the CH-OH group of donors, NAD or NADP as acceptor;GO:0051287 NAD binding	C: Energy production and conversion	K00122	ko00630: Glyoxylate and dicarboxylate metabolism;ko01100: Metabolic pathways;ko01200: Carbon metabolism	IPR029752: D-isomer specific 2-hydroxyacid dehydrogenase, NAD-binding domain conserved site 1;IPR006140: D-isomer specific 2-hydroxyacid dehydrogenase, NAD-binding domain;IPR029753: D-isomer specific 2-hydroxyacid dehydrogenase, NAD-binding domain conserved site;IPR036291: NAD(P)-binding domain superfamily	Cytoskeleton	--
TPHISGTTIDAQL	TRINITY_DN152555_c0_g1::TRINITY_DN152555_c0_g1_i1::g.288049::m.288049	TRINITY_DN152555_c0_g1::TRINITY_DN152555_c0_g1_i1::g.288049 ORF type:internal len:201 (+) TRINITY_DN152555_c0_g1_i1:2-601(+)	--	2.00709	2.03666	2.05847	2.34063	2.4201	2.41485	5.54352	5.95141	6.11289	0	0	0	1.91776	1.67873	1.68172	2.41459	2.59193	2.66391	--	--	GO:0016616 oxidoreductase activity, acting on the CH-OH group of donors, NAD or NADP as acceptor;GO:0051287 NAD binding	C: Energy production and conversion	K00122	ko00630: Glyoxylate and dicarboxylate metabolism;ko01100: Metabolic pathways;ko01200: Carbon metabolism	IPR029752: D-isomer specific 2-hydroxyacid dehydrogenase, NAD-binding domain conserved site 1;IPR006140: D-isomer specific 2-hydroxyacid dehydrogenase, NAD-binding domain;IPR029753: D-isomer specific 2-hydroxyacid dehydrogenase, NAD-binding domain conserved site;IPR036291: NAD(P)-binding domain superfamily	Cytoskeleton	--
STAQTTIEIDSLYE	TRINITY_DN152606_c1_g1::TRINITY_DN152606_c1_g1_i1::g.288060::m.288060	TRINITY_DN152606_c1_g1::TRINITY_DN152606_c1_g1_i1::g.288060 ORF type:internal len:119 (+) TRINITY_DN152606_c1_g1_i1:3-356(+)	--	0	0	0	0	0	0	0	0	0	0	0	0	0	0	0	0.775391	0.750405	0.676103	--	--	GO:0005524 ATP binding;GO:0140662 ATP-dependent protein folding chaperone	O: Posttranslational modification, protein turnover, chaperones	K03283	ko03040: Spliceosome;ko04141: Protein processing in endoplasmic reticulum;ko04144: Endocytosis	IPR013126: Heat shock protein 70 family;IPR043129: ATPase, nucleotide binding domain	Cytoplasm	--
NFRMATSHGQKVTTDPAS	TRINITY_DN15692_c0_g1::TRINITY_DN15692_c0_g1_i1::g.5399::m.5399	TRINITY_DN15692_c0_g1::TRINITY_DN15692_c0_g1_i1::g.5399 ORF type:5prime_partial len:246 (-) TRINITY_DN15692_c0_g1_i1:68-805(-)	--	0	0	0	0	0	0	0	0	0	0	0	0	0	0	0	0.41356	0.45323	0.449971	--	--	--	--	--	--	--	Mitochondrion	--
NDQGNRTTPSYVAFTESE	TRINITY_DN157710_c0_g1::TRINITY_DN157710_c0_g1_i1::g.288817::m.288817	TRINITY_DN157710_c0_g1::TRINITY_DN157710_c0_g1_i1::g.288817 ORF type:internal len:152 (+) TRINITY_DN157710_c0_g1_i1:1-453(+)	--	0	0	0	0	0	0	0.988291	1.09557	1.10952	0	0	0	0	0	0	0	0	0	GO:0009408 response to heat;GO:0009615 response to virus;GO:0034620 cellular response to unfolded protein;GO:0042026 protein refolding;GO:0051085 chaperone cofactor-dependent protein refolding	GO:0005737 cytoplasm;GO:0005829 cytosol;GO:0009505 plant-type cell wall	GO:0005524 ATP binding;GO:0016887 ATP hydrolysis activity;GO:0031072 heat shock protein binding;GO:0044183 protein folding chaperone;GO:0051082 unfolded protein binding;GO:0051787 misfolded protein binding;GO:0140662 ATP-dependent protein folding chaperone	O: Posttranslational modification, protein turnover, chaperones	K03283	ko03040: Spliceosome;ko04141: Protein processing in endoplasmic reticulum;ko04144: Endocytosis	IPR013126: Heat shock protein 70 family;IPR043129: ATPase, nucleotide binding domain	Cytoplasm	--
TESERLIGDAAKN	TRINITY_DN157710_c0_g1::TRINITY_DN157710_c0_g1_i1::g.288817::m.288817	TRINITY_DN157710_c0_g1::TRINITY_DN157710_c0_g1_i1::g.288817 ORF type:internal len:152 (+) TRINITY_DN157710_c0_g1_i1:1-453(+)	--	0	0	0	1.23527	1.07476	1.07963	0	0	0	0	0	0	0	0	0	0.440919	0.399927	0.391576	GO:0009408 response to heat;GO:0009615 response to virus;GO:0034620 cellular response to unfolded protein;GO:0042026 protein refolding;GO:0051085 chaperone cofactor-dependent protein refolding	GO:0005737 cytoplasm;GO:0005829 cytosol;GO:0009505 plant-type cell wall	GO:0005524 ATP binding;GO:0016887 ATP hydrolysis activity;GO:0031072 heat shock protein binding;GO:0044183 protein folding chaperone;GO:0051082 unfolded protein binding;GO:0051787 misfolded protein binding;GO:0140662 ATP-dependent protein folding chaperone	O: Posttranslational modification, protein turnover, chaperones	K03283	ko03040: Spliceosome;ko04141: Protein processing in endoplasmic reticulum;ko04144: Endocytosis	IPR013126: Heat shock protein 70 family;IPR043129: ATPase, nucleotide binding domain	Cytoplasm	--
EDVVYPAEIVGK	TRINITY_DN16366_c0_g1::TRINITY_DN16366_c0_g1_i1::g.5590::m.5590	TRINITY_DN16366_c0_g1::TRINITY_DN16366_c0_g1_i1::g.5590 ORF type:5prime_partial len:203 (-) TRINITY_DN16366_c0_g1_i1:331-939(-)	--	0	0	0	0	0	0	1.70958	1.79639	1.84309	0	0	0	0	0	0	0	0	0	GO:0006364 rRNA processing;GO:0006412 translation;GO:0042274 ribosomal small subunit biogenesis	GO:0022627 cytosolic small ribosomal subunit;GO:0032040 small-subunit processome	GO:0003735 structural constituent of ribosome	J: Translation, ribosomal structure and biogenesis	K02993	ko03010: Ribosome	IPR000554: Ribosomal protein S7e	Nucleus	--
EDVVYPAEIVGKR	TRINITY_DN16366_c0_g1::TRINITY_DN16366_c0_g1_i1::g.5590::m.5590	TRINITY_DN16366_c0_g1::TRINITY_DN16366_c0_g1_i1::g.5590 ORF type:5prime_partial len:203 (-) TRINITY_DN16366_c0_g1_i1:331-939(-)	--	0	0	0	0	0	0	1.32175	1.17204	1.26417	0	0	0	0	0	0	0	0	0	GO:0006364 rRNA processing;GO:0006412 translation;GO:0042274 ribosomal small subunit biogenesis	GO:0022627 cytosolic small ribosomal subunit;GO:0032040 small-subunit processome	GO:0003735 structural constituent of ribosome	J: Translation, ribosomal structure and biogenesis	K02993	ko03010: Ribosome	IPR000554: Ribosomal protein S7e	Nucleus	--
IFLDPKERNNTE	TRINITY_DN16366_c0_g1::TRINITY_DN16366_c0_g1_i1::g.5590::m.5590	TRINITY_DN16366_c0_g1::TRINITY_DN16366_c0_g1_i1::g.5590 ORF type:5prime_partial len:203 (-) TRINITY_DN16366_c0_g1_i1:331-939(-)	--	0	0	0	0.840819	0.927495	0.93656	0	0	0	0	0	0	0	0	0	1.07167	1.10191	1.16074	GO:0006364 rRNA processing;GO:0006412 translation;GO:0042274 ribosomal small subunit biogenesis	GO:0022627 cytosolic small ribosomal subunit;GO:0032040 small-subunit processome	GO:0003735 structural constituent of ribosome	J: Translation, ribosomal structure and biogenesis	K02993	ko03010: Ribosome	IPR000554: Ribosomal protein S7e	Nucleus	--
GEGTNTWDRFE	TRINITY_DN165649_c0_g1::TRINITY_DN165649_c0_g1_i1::g.289615::m.289615	TRINITY_DN165649_c0_g1::TRINITY_DN165649_c0_g1_i1::g.289615 ORF type:5prime_partial len:144 (+) TRINITY_DN165649_c0_g1_i1:1-432(+)	--	0	0	0	0	0	0	0	0	0	0	0	0	0	0	0	0	0	0	GO:0006412 translation	GO:0015935 small ribosomal subunit	GO:0003735 structural constituent of ribosome	J: Translation, ribosomal structure and biogenesis	K02969	ko03010: Ribosome	IPR005729: Ribosomal protein S10, eukaryotic/archaeal;IPR036838: Ribosomal protein S10 domain superfamily;IPR027486: Ribosomal protein S10 domain;IPR001848: Ribosomal protein S10	Cytoplasm	--
SITIEPGVEVE	TRINITY_DN165649_c0_g1::TRINITY_DN165649_c0_g1_i1::g.289615::m.289615	TRINITY_DN165649_c0_g1::TRINITY_DN165649_c0_g1_i1::g.289615 ORF type:5prime_partial len:144 (+) TRINITY_DN165649_c0_g1_i1:1-432(+)	--	0	0	0	0	0	0	0.871734	0.838391	0.807917	0	0	0	0	0	0	0	0	0	GO:0006412 translation	GO:0015935 small ribosomal subunit	GO:0003735 structural constituent of ribosome	J: Translation, ribosomal structure and biogenesis	K02969	ko03010: Ribosome	IPR005729: Ribosomal protein S10, eukaryotic/archaeal;IPR036838: Ribosomal protein S10 domain superfamily;IPR027486: Ribosomal protein S10 domain;IPR001848: Ribosomal protein S10	Cytoplasm	--
SITIEPGVEVEVT	TRINITY_DN165649_c0_g1::TRINITY_DN165649_c0_g1_i1::g.289615::m.289615	TRINITY_DN165649_c0_g1::TRINITY_DN165649_c0_g1_i1::g.289615 ORF type:5prime_partial len:144 (+) TRINITY_DN165649_c0_g1_i1:1-432(+)	--	0	0	0	0	0	0	0.518425	0.505571	0.482998	0	0	0	0	0	0	0	0	0	GO:0006412 translation	GO:0015935 small ribosomal subunit	GO:0003735 structural constituent of ribosome	J: Translation, ribosomal structure and biogenesis	K02969	ko03010: Ribosome	IPR005729: Ribosomal protein S10, eukaryotic/archaeal;IPR036838: Ribosomal protein S10 domain superfamily;IPR027486: Ribosomal protein S10 domain;IPR001848: Ribosomal protein S10	Cytoplasm	--
RIVPDGVNAK	TRINITY_DN166936_c0_g1::TRINITY_DN166936_c0_g1_i1::g.290277::m.290277	TRINITY_DN166936_c0_g1::TRINITY_DN166936_c0_g1_i1::g.290277 ORF type:5prime_partial len:131 (+) TRINITY_DN166936_c0_g1_i1:3-395(+)	--	0	0	0	0	0	0	0	0	0	0.962619	0.871032	0.841016	0	0	0	1.43194	1.59031	1.53158	GO:0006412 translation	GO:0005840 ribosome	GO:0003735 structural constituent of ribosome	J: Translation, ribosomal structure and biogenesis	K02866	ko03010: Ribosome	IPR016180: Ribosomal protein L10e/L16;IPR001197: Ribosomal protein L10e;IPR036920: Ribosomal protein L10e/L16 superfamily;IPR018255: Ribosomal protein L10e, conserved site	chloroplast	--
ATNPAESAPGTIR	TRINITY_DN167075_c0_g1::TRINITY_DN167075_c0_g1_i1::g.290335::m.290335	TRINITY_DN167075_c0_g1::TRINITY_DN167075_c0_g1_i1::g.290335 ORF type:5prime_partial len:159 (+) TRINITY_DN167075_c0_g1_i1:2-478(+)	--	0	0	0	0	0	0	0	0	0	0	0	0	0	0	0	0.515523	0.543118	0.500174	GO:0006165 nucleoside diphosphate phosphorylation;GO:0006183 GTP biosynthetic process;GO:0006228 UTP biosynthetic process;GO:0006241 CTP biosynthetic process	--	GO:0004550 nucleoside diphosphate kinase activity;GO:0005524 ATP binding	F: Nucleotide transport and metabolism	K00940	ko00230: Purine metabolism;ko00240: Pyrimidine metabolism;ko01100: Metabolic pathways;ko01110: Biosynthesis of secondary metabolites;ko01232: Nucleotide metabolism;ko01240: Biosynthesis of cofactors;ko04016: MAPK signaling pathway - plant	IPR034907: Nucleoside diphosphate kinase-like domain;IPR036850: Nucleoside diphosphate kinase-like domain superfamily;IPR001564: Nucleoside diphosphate kinase;IPR023005: Nucleoside diphosphate kinase, active site	Cytoplasm	--
IKNDFTPEEE	TRINITY_DN167405_c0_g1::TRINITY_DN167405_c0_g1_i1::g.290463::m.290463	TRINITY_DN167405_c0_g1::TRINITY_DN167405_c0_g1_i1::g.290463 ORF type:5prime_partial len:151 (-) TRINITY_DN167405_c0_g1_i1:191-643(-)	--	0	0	0	0	0	0	0	0	0	0	0	0	0	0	0	1.11118	1.14083	1.17104	GO:0006511 ubiquitin-dependent protein catabolic process;GO:0009867 jasmonic acid mediated signaling pathway;GO:0016567 protein ubiquitination	GO:0005634 nucleus	GO:0097602 cullin family protein binding	O: Posttranslational modification, protein turnover, chaperones	K03094	ko03083: Polycomb repressive complex;ko04120: Ubiquitin mediated proteolysis;ko04141: Protein processing in endoplasmic reticulum	IPR011333: SKP1/BTB/POZ domain superfamily;IPR016897: S-phase kinase-associated protein 1;IPR001232: S-phase kinase-associated protein 1-like;IPR016072: SKP1 component, dimerisation;IPR016073: SKP1 component, POZ domain;IPR036296: SKP1-like, dimerisation domain superfamily	Mitochondrion	--
ADVDGDGQINYEEFVK	TRINITY_DN16843_c0_g1::TRINITY_DN16843_c0_g1_i1::g.5735::m.5735	TRINITY_DN16843_c0_g1::TRINITY_DN16843_c0_g1_i1::g.5735 ORF type:5prime_partial len:158 (+) TRINITY_DN16843_c0_g1_i1:3-476(+)	--	0	0	0	0	0	0	0	0	0	0	0	0	0	0	0	0.960562	0.894153	0.920172	--	--	GO:0005509 calcium ion binding	T: Signal transduction mechanisms	K02183	ko04016: MAPK signaling pathway - plant;ko04070: Phosphatidylinositol signaling system;ko04626: Plant-pathogen interaction	IPR002048: EF-hand domain;IPR018247: EF-Hand 1, calcium-binding site;IPR011992: EF-hand domain pair	Cytoplasm_Nucleus	--
EMIREADVDGDGQINYE	TRINITY_DN16843_c0_g1::TRINITY_DN16843_c0_g1_i1::g.5735::m.5735	TRINITY_DN16843_c0_g1::TRINITY_DN16843_c0_g1_i1::g.5735 ORF type:5prime_partial len:158 (+) TRINITY_DN16843_c0_g1_i1:3-476(+)	--	0	0	0	0	0	0	0	0	0	0	0	0	0	0	0	0	0	0	--	--	GO:0005509 calcium ion binding	T: Signal transduction mechanisms	K02183	ko04016: MAPK signaling pathway - plant;ko04070: Phosphatidylinositol signaling system;ko04626: Plant-pathogen interaction	IPR002048: EF-hand domain;IPR018247: EF-Hand 1, calcium-binding site;IPR011992: EF-hand domain pair	Cytoplasm_Nucleus	--
GDGQINYEEFVKV	TRINITY_DN16843_c0_g1::TRINITY_DN16843_c0_g1_i1::g.5735::m.5735	TRINITY_DN16843_c0_g1::TRINITY_DN16843_c0_g1_i1::g.5735 ORF type:5prime_partial len:158 (+) TRINITY_DN16843_c0_g1_i1:3-476(+)	--	0	0	0	0	0	0	0.351531	0.342393	0.317125	0	0	0	0	0	0	0	0	0	--	--	GO:0005509 calcium ion binding	T: Signal transduction mechanisms	K02183	ko04016: MAPK signaling pathway - plant;ko04070: Phosphatidylinositol signaling system;ko04626: Plant-pathogen interaction	IPR002048: EF-hand domain;IPR018247: EF-Hand 1, calcium-binding site;IPR011992: EF-hand domain pair	Cytoplasm_Nucleus	--
VDADGNGTIDFPEFLN	TRINITY_DN16843_c0_g1::TRINITY_DN16843_c0_g1_i1::g.5735::m.5735	TRINITY_DN16843_c0_g1::TRINITY_DN16843_c0_g1_i1::g.5735 ORF type:5prime_partial len:158 (+) TRINITY_DN16843_c0_g1_i1:3-476(+)	--	0	0	0	0	0	0	0	0	0	0	0	0	0	0	0	0.289673	0.314572	0.316932	--	--	GO:0005509 calcium ion binding	T: Signal transduction mechanisms	K02183	ko04016: MAPK signaling pathway - plant;ko04070: Phosphatidylinositol signaling system;ko04626: Plant-pathogen interaction	IPR002048: EF-hand domain;IPR018247: EF-Hand 1, calcium-binding site;IPR011992: EF-hand domain pair	Cytoplasm_Nucleus	--
VFDKDQNGFIS	TRINITY_DN16843_c0_g1::TRINITY_DN16843_c0_g1_i1::g.5735::m.5735	TRINITY_DN16843_c0_g1::TRINITY_DN16843_c0_g1_i1::g.5735 ORF type:5prime_partial len:158 (+) TRINITY_DN16843_c0_g1_i1:3-476(+)	--	0	0	0	0	0	0	0	0	0	0	0	0	0	0	0	1.08532	1.20276	1.18224	--	--	GO:0005509 calcium ion binding	T: Signal transduction mechanisms	K02183	ko04016: MAPK signaling pathway - plant;ko04070: Phosphatidylinositol signaling system;ko04626: Plant-pathogen interaction	IPR002048: EF-hand domain;IPR018247: EF-Hand 1, calcium-binding site;IPR011992: EF-hand domain pair	Cytoplasm_Nucleus	--
IRENTEGEYSGIE	TRINITY_DN170022_c0_g1::TRINITY_DN170022_c0_g1_i1::g.291560::m.291560	TRINITY_DN170022_c0_g1::TRINITY_DN170022_c0_g1_i1::g.291560 ORF type:internal len:110 (-) TRINITY_DN170022_c0_g1_i1:2-328(-)	--	0	0	0	0	0	0	0	0	0	0	0	0	0	0	0	0.412926	0.364605	0.370758	GO:0019752 carboxylic acid metabolic process	--	GO:0000287 magnesium ion binding;GO:0016616 oxidoreductase activity, acting on the CH-OH group of donors, NAD or NADP as acceptor;GO:0051287 NAD binding	E: Amino acid transport and metabolism	K00030	ko00020: Citrate cycle (TCA cycle);ko01100: Metabolic pathways;ko01110: Biosynthesis of secondary metabolites;ko01200: Carbon metabolism;ko01210: 2-Oxocarboxylic acid metabolism;ko01230: Biosynthesis of amino acids	IPR024084: Isopropylmalate dehydrogenase-like domain	chloroplast	--
ITIRENTEGEYSGLE	TRINITY_DN170022_c0_g1::TRINITY_DN170022_c0_g1_i1::g.291560::m.291560	TRINITY_DN170022_c0_g1::TRINITY_DN170022_c0_g1_i1::g.291560 ORF type:internal len:110 (-) TRINITY_DN170022_c0_g1_i1:2-328(-)	--	0	0	0	0	0	0	0	0	0	0	0	0	0	0	0	0	0	0	GO:0019752 carboxylic acid metabolic process	--	GO:0000287 magnesium ion binding;GO:0016616 oxidoreductase activity, acting on the CH-OH group of donors, NAD or NADP as acceptor;GO:0051287 NAD binding	E: Amino acid transport and metabolism	K00030	ko00020: Citrate cycle (TCA cycle);ko01100: Metabolic pathways;ko01110: Biosynthesis of secondary metabolites;ko01200: Carbon metabolism;ko01210: 2-Oxocarboxylic acid metabolism;ko01230: Biosynthesis of amino acids	IPR024084: Isopropylmalate dehydrogenase-like domain	chloroplast	--
EVESSVSASRM	TRINITY_DN170284_c0_g1::TRINITY_DN170284_c0_g1_i1::g.291673::m.291673	TRINITY_DN170284_c0_g1::TRINITY_DN170284_c0_g1_i1::g.291673 ORF type:complete len:157 (-) TRINITY_DN170284_c0_g1_i1:51-521(-)	--	0	0	0	0	0	0	0.950842	0.848202	0.904336	0	0	0	0	0	0	0	0	0	GO:0006952 defense response;GO:0009738 abscisic acid-activated signaling pathway	--	GO:0004864 protein phosphatase inhibitor activity;GO:0010427 abscisic acid binding;GO:0038023 signaling receptor activity	--	K05387	--	IPR024949: Bet v I type allergen;IPR023393: START-like domain superfamily;IPR000916: Bet v I/Major latex protein	Cytoplasm	--
EVESSVSASRMFK	TRINITY_DN170284_c0_g1::TRINITY_DN170284_c0_g1_i1::g.291673::m.291673	TRINITY_DN170284_c0_g1::TRINITY_DN170284_c0_g1_i1::g.291673 ORF type:complete len:157 (-) TRINITY_DN170284_c0_g1_i1:51-521(-)	--	0	0	0	0	0	0	0.853258	0.876599	0.899856	0	0	0	0	0	0	0	0	0	GO:0006952 defense response;GO:0009738 abscisic acid-activated signaling pathway	--	GO:0004864 protein phosphatase inhibitor activity;GO:0010427 abscisic acid binding;GO:0038023 signaling receptor activity	--	K05387	--	IPR024949: Bet v I type allergen;IPR023393: START-like domain superfamily;IPR000916: Bet v I/Major latex protein	Cytoplasm	--
VESSVSASRMF	TRINITY_DN170284_c0_g1::TRINITY_DN170284_c0_g1_i1::g.291673::m.291673	TRINITY_DN170284_c0_g1::TRINITY_DN170284_c0_g1_i1::g.291673 ORF type:complete len:157 (-) TRINITY_DN170284_c0_g1_i1:51-521(-)	--	0	0	0	0	0	0	1.33868	1.49765	1.45056	0	0	0	0	0	0	0	0	0	GO:0006952 defense response;GO:0009738 abscisic acid-activated signaling pathway	--	GO:0004864 protein phosphatase inhibitor activity;GO:0010427 abscisic acid binding;GO:0038023 signaling receptor activity	--	K05387	--	IPR024949: Bet v I type allergen;IPR023393: START-like domain superfamily;IPR000916: Bet v I/Major latex protein	Cytoplasm	--
VEVESSVSASRM	TRINITY_DN170284_c0_g1::TRINITY_DN170284_c0_g1_i1::g.291673::m.291673	TRINITY_DN170284_c0_g1::TRINITY_DN170284_c0_g1_i1::g.291673 ORF type:complete len:157 (-) TRINITY_DN170284_c0_g1_i1:51-521(-)	--	0	0	0	0	0	0	0	0	0	0	0	0	0	0	0	0	0	0	GO:0006952 defense response;GO:0009738 abscisic acid-activated signaling pathway	--	GO:0004864 protein phosphatase inhibitor activity;GO:0010427 abscisic acid binding;GO:0038023 signaling receptor activity	--	K05387	--	IPR024949: Bet v I type allergen;IPR023393: START-like domain superfamily;IPR000916: Bet v I/Major latex protein	Cytoplasm	--
AKFEELNMDLFR	TRINITY_DN17173_c0_g1::TRINITY_DN17173_c0_g1_i1::g.5829::m.5829	TRINITY_DN17173_c0_g1::TRINITY_DN17173_c0_g1_i1::g.5829 ORF type:internal len:129 (-) TRINITY_DN17173_c0_g1_i1:3-386(-)	--	0.981784	0.987475	0.978521	0	0	0	0	0	0	0	0	0	0.464696	0.46493	0.465315	0	0	0	--	--	GO:0005524 ATP binding;GO:0140662 ATP-dependent protein folding chaperone	O: Posttranslational modification, protein turnover, chaperones	K09490	ko03060: Protein export;ko04141: Protein processing in endoplasmic reticulum	IPR043129: ATPase, nucleotide binding domain;IPR013126: Heat shock protein 70 family;IPR018181: Heat shock protein 70, conserved site	Cytoplasm	--
EAGSRTGSESKAGSDS	TRINITY_DN171974_c0_g1::TRINITY_DN171974_c0_g1_i1::g.292304::m.292304	TRINITY_DN171974_c0_g1::TRINITY_DN171974_c0_g1_i1::g.292304 ORF type:internal len:176 (-) TRINITY_DN171974_c0_g1_i1:2-526(-)	--	0	0	0	0	0	0	0	0	0	0	0	0	0	0	0	0.748117	0.714881	0.723573	GO:0006750 glutathione biosynthetic process	--	GO:0035226 glutamate-cysteine ligase catalytic subunit binding	--	--	--	IPR036812: NADP-dependent oxidoreductase domain superfamily;IPR032963: Glutamate--cysteine ligase regulatory subunit	chloroplast	--
FDTGNLCMVTGGANLGR	TRINITY_DN172699_c0_g1::TRINITY_DN172699_c0_g1_i1::g.292520::m.292520	TRINITY_DN172699_c0_g1::TRINITY_DN172699_c0_g1_i1::g.292520 ORF type:5prime_partial len:124 (-) TRINITY_DN172699_c0_g1_i1:137-508(-)	--	0.664382	0.608471	0.645584	0	0	0	0	0	0	0	0	0	0	0	0	0	0	0	GO:0006412 translation	GO:0005840 ribosome	GO:0003735 structural constituent of ribosome;GO:0019843 rRNA binding	J: Translation, ribosomal structure and biogenesis	K02987	ko03010: Ribosome	IPR041982: Ribosomal protein S4, KOW domain;IPR038237: Ribosomal protein S4e, central domain superfamily;IPR032277: 40S ribosomal protein S4, C-terminal domain;IPR005824: KOW;IPR000876: Ribosomal protein S4e;IPR014722: Ribosomal protein L2, domain 2;IPR013845: Ribosomal protein S4e, central region	Cytoplasm	--
MESHGNLSLAALAFEAACQKDPSHV	TRINITY_DN172991_c0_g1::TRINITY_DN172991_c0_g1_i1::g.292627::m.292627	TRINITY_DN172991_c0_g1::TRINITY_DN172991_c0_g1_i1::g.292627 ORF type:complete len:297 (-) TRINITY_DN172991_c0_g1_i1:381-1271(-)	--	0	0	0	0	0	0	1.66104	1.84629	1.74704	1.82798	1.73518	1.78876	0	0	0	0	0	0	--	GO:0016021 integral component of membrane	GO:0022857 transmembrane transporter activity	R: General function prediction only	K13343	ko04146: Peroxisome	IPR019734: Tetratricopeptide repeat;IPR001440: Tetratricopeptide repeat 1;IPR024111: PEX5/PEX5L;IPR011990: Tetratricopeptide-like helical domain superfamily	Cytoplasm	--
NFEGRVHPLT	TRINITY_DN173667_c0_g1::TRINITY_DN173667_c0_g1_i1::g.292916::m.292916	TRINITY_DN173667_c0_g1::TRINITY_DN173667_c0_g1_i1::g.292916 ORF type:internal len:199 (-) TRINITY_DN173667_c0_g1_i1:1-594(-)	--	0	0	0	0	0	0	0	0	0	0	0	0	0	0	0	0.930456	1.05036	0.990768	GO:0043436 oxoacid metabolic process	--	GO:0016836 hydro-lyase activity;GO:0046872 metal ion binding;GO:0051536 iron-sulfur cluster binding	A: RNA processing and modification;J: Translation, ribosomal structure and biogenesis	K01681	ko00020: Citrate cycle (TCA cycle);ko00630: Glyoxylate and dicarboxylate metabolism;ko01100: Metabolic pathways;ko01110: Biosynthesis of secondary metabolites;ko01200: Carbon metabolism;ko01210: 2-Oxocarboxylic acid metabolism;ko01230: Biosynthesis of amino acids	IPR036008: Aconitase, iron-sulfur domain;IPR001030: Aconitase/3-isopropylmalate dehydratase large subunit, alpha/beta/alpha domain;IPR006249: Aconitase/Iron-responsive element-binding protein 2;IPR015928: Aconitase/3-isopropylmalate dehydratase, swivel;IPR015931: Aconitase/3-isopropylmalate dehydratase large subunit, alpha/beta/alpha, subdomain 1/3;IPR018136: Aconitase family, 4Fe-4S cluster bind…	Cytoplasm	--
PETGIIMNNEMNDFSIPGFS	TRINITY_DN173913_c0_g1::TRINITY_DN173913_c0_g1_i1::g.293019::m.293019	TRINITY_DN173913_c0_g1::TRINITY_DN173913_c0_g1_i1::g.293019 ORF type:5prime_partial len:200 (-) TRINITY_DN173913_c0_g1_i1:44-643(-)	--	0	0	0	0.56673	0.605262	0.631622	0	0	0	0	0	0	0	0	0	0.526461	0.554241	0.542726	GO:0006751 glutathione catabolic process	--	GO:0036374 glutathione hydrolase activity	E: Amino acid transport and metabolism	K18592	ko00430: Taurine and hypotaurine metabolism;ko00460: Cyanoamino acid metabolism;ko00480: Glutathione metabolism;ko00590: Arachidonic acid metabolism;ko01100: Metabolic pathways	IPR029055: Nucleophile aminohydrolases, N-terminal;IPR043137: Gamma-glutamyltranspeptidase, small subunit;IPR000101: Gamma-glutamyltranspeptidase	Nucleus	--
IDEADRILE	TRINITY_DN173934_c0_g1::TRINITY_DN173934_c0_g1_i1::g.293035::m.293035	TRINITY_DN173934_c0_g1::TRINITY_DN173934_c0_g1_i1::g.293035 ORF type:5prime_partial len:622 (+) TRINITY_DN173934_c0_g1_i1:1-1866(+)	--	0	0	0	0.820947	0.72393	0.74396	0	0	0	0	0	0	0	0	0	1.29103	1.42669	1.45864	--	--	GO:0003723 RNA binding;GO:0003724 RNA helicase activity;GO:0005524 ATP binding;GO:0016787 hydrolase activity	A: RNA processing and modification	K13179	--	IPR025313: Domain of unknown function DUF4217;IPR011545: DEAD/DEAH box helicase domain;IPR014001: Helicase superfamily 1/2, ATP-binding domain;IPR001650: Helicase, C-terminal;IPR044773: DDX18/Has1, DEAD-box helicase domain;IPR027417: P-loop containing nucleoside triphosphate hydrolase;IPR014014: RNA helicase, DEAD-box type, Q motif;IPR000629: ATP-dependent RNA helicase DEAD-box, conserved site	Cytoplasm	--
AGPYGQLFRPDNFVFGQSGAGNNWAK	TRINITY_DN174043_c0_g1::TRINITY_DN174043_c0_g1_i1::g.293074::m.293074	TRINITY_DN174043_c0_g1::TRINITY_DN174043_c0_g1_i1::g.293074 ORF type:internal len:103 (-) TRINITY_DN174043_c0_g1_i1:1-306(-)	--	0.677873	0.654479	0.652259	0.648215	0.710811	0.609468	0.835818	0.907731	0.886612	0.832769	0.902617	0.917436	0.432746	0.416883	0.39626	0	0	0	GO:0007017 microtubule-based process	GO:0005737 cytoplasm;GO:0005874 microtubule	GO:0005200 structural constituent of cytoskeleton;GO:0005525 GTP binding	Z: Cytoskeleton	K07375	ko04145: Phagosome;ko04814: Motor proteins	IPR002453: Beta tubulin;IPR036525: Tubulin/FtsZ, GTPase domain superfamily;IPR003008: Tubulin/FtsZ, GTPase domain;IPR000217: Tubulin	chloroplast	--
KDDEVQIVR	TRINITY_DN176421_c0_g1::TRINITY_DN176421_c0_g1_i1::g.293822::m.293822	TRINITY_DN176421_c0_g1::TRINITY_DN176421_c0_g1_i1::g.293822 ORF type:5prime_partial len:158 (-) TRINITY_DN176421_c0_g1_i1:41-514(-)	--	0	0	0	0	0	0	0	0	0	0	0	0	0	0	0	1.93953	1.70687	1.862	GO:0006412 translation	GO:0015934 large ribosomal subunit	GO:0003723 RNA binding;GO:0003735 structural constituent of ribosome	J: Translation, ribosomal structure and biogenesis	K02898	ko03010: Ribosome	IPR005756: Ribosomal protein L26/L24, eukaryotic/archaeal;IPR005824: KOW;IPR008991: Translation protein SH3-like domain superfamily;IPR014722: Ribosomal protein L2, domain 2;IPR041988: Ribosomal protein L26/L24, KOW domain	chloroplast	--
SLVEKSSDLSAA	TRINITY_DN178862_c0_g1::TRINITY_DN178862_c0_g1_i1::g.294507::m.294507	TRINITY_DN178862_c0_g1::TRINITY_DN178862_c0_g1_i1::g.294507 ORF type:internal len:144 (+) TRINITY_DN178862_c0_g1_i1:1-429(+)	--	0	0	0	0	0	0	0.838668	0.870994	0.864614	0	0	0	0	0	0	0.276116	0.252072	0.250266	GO:0016192 vesicle-mediated transport	GO:0005737 cytoplasm;GO:0005886 plasma membrane;GO:0016021 integral component of membrane	--	U: Intracellular trafficking, secretion, and vesicular transport	K08516	ko04130: SNARE interactions in vesicular transport	IPR045848: YKT6, SNARE motif;IPR010908: Longin domain;IPR011012: Longin-like domain superfamily;IPR042855: v-SNARE, coiled-coil homology domain;IPR001388: Synaptobrevin-like	Nucleus	--
AEVLELAGNASKD	TRINITY_DN179222_c0_g1::TRINITY_DN179222_c0_g1_i1::g.294587::m.294587	TRINITY_DN179222_c0_g1::TRINITY_DN179222_c0_g1_i1::g.294587 ORF type:5prime_partial len:117 (-) TRINITY_DN179222_c0_g1_i1:149-499(-)	--	0	0	0	0	0	0	0	0	0	0	0	0	0	0	0	0.677209	0.761235	0.759465	--	GO:0000786 nucleosome;GO:0005634 nucleus	GO:0003677 DNA binding;GO:0030527 structural constituent of chromatin;GO:0046982 protein heterodimerization activity	B: Chromatin structure and dynamics	K11251	ko03082: ATP-dependent chromatin remodeling	IPR009072: Histone-fold;IPR007125: Histone H2A/H2B/H3;IPR002119: Histone H2A;IPR032458: Histone H2A conserved site;IPR032454: Histone H2A, C-terminal domain	Mitochondrion	--
GDEELDTLIK	TRINITY_DN179222_c0_g1::TRINITY_DN179222_c0_g1_i1::g.294587::m.294587	TRINITY_DN179222_c0_g1::TRINITY_DN179222_c0_g1_i1::g.294587 ORF type:5prime_partial len:117 (-) TRINITY_DN179222_c0_g1_i1:149-499(-)	--	0	0	0	0	0	0	0	0	0	0.952873	0.847056	0.833747	0	0	0	1.83368	1.72477	1.65838	--	GO:0000786 nucleosome;GO:0005634 nucleus	GO:0003677 DNA binding;GO:0030527 structural constituent of chromatin;GO:0046982 protein heterodimerization activity	B: Chromatin structure and dynamics	K11251	ko03082: ATP-dependent chromatin remodeling	IPR009072: Histone-fold;IPR007125: Histone H2A/H2B/H3;IPR002119: Histone H2A;IPR032458: Histone H2A conserved site;IPR032454: Histone H2A, C-terminal domain	Mitochondrion	--
LAGNASKDLK	TRINITY_DN179222_c0_g1::TRINITY_DN179222_c0_g1_i1::g.294587::m.294587	TRINITY_DN179222_c0_g1::TRINITY_DN179222_c0_g1_i1::g.294587 ORF type:5prime_partial len:117 (-) TRINITY_DN179222_c0_g1_i1:149-499(-)	--	0	0	0	0	0	0	0	0	0	0	0	0	0	0	0	0.367425	0.400616	0.401697	--	GO:0000786 nucleosome;GO:0005634 nucleus	GO:0003677 DNA binding;GO:0030527 structural constituent of chromatin;GO:0046982 protein heterodimerization activity	B: Chromatin structure and dynamics	K11251	ko03082: ATP-dependent chromatin remodeling	IPR009072: Histone-fold;IPR007125: Histone H2A/H2B/H3;IPR002119: Histone H2A;IPR032458: Histone H2A conserved site;IPR032454: Histone H2A, C-terminal domain	Mitochondrion	--
VLELAGNASKD	TRINITY_DN179222_c0_g1::TRINITY_DN179222_c0_g1_i1::g.294587::m.294587	TRINITY_DN179222_c0_g1::TRINITY_DN179222_c0_g1_i1::g.294587 ORF type:5prime_partial len:117 (-) TRINITY_DN179222_c0_g1_i1:149-499(-)	--	0	0	0	0	0	0	0	0	0	0.669019	0.633631	0.655046	0	0	0	0.709378	0.707531	0.706135	--	GO:0000786 nucleosome;GO:0005634 nucleus	GO:0003677 DNA binding;GO:0030527 structural constituent of chromatin;GO:0046982 protein heterodimerization activity	B: Chromatin structure and dynamics	K11251	ko03082: ATP-dependent chromatin remodeling	IPR009072: Histone-fold;IPR007125: Histone H2A/H2B/H3;IPR002119: Histone H2A;IPR032458: Histone H2A conserved site;IPR032454: Histone H2A, C-terminal domain	Mitochondrion	--
VLELAGNASKDLK	TRINITY_DN179222_c0_g1::TRINITY_DN179222_c0_g1_i1::g.294587::m.294587	TRINITY_DN179222_c0_g1::TRINITY_DN179222_c0_g1_i1::g.294587 ORF type:5prime_partial len:117 (-) TRINITY_DN179222_c0_g1_i1:149-499(-)	--	0	0	0	0	0	0	0.925969	0.964168	0.982097	0	0	0	0	0	0	0	0	0	--	GO:0000786 nucleosome;GO:0005634 nucleus	GO:0003677 DNA binding;GO:0030527 structural constituent of chromatin;GO:0046982 protein heterodimerization activity	B: Chromatin structure and dynamics	K11251	ko03082: ATP-dependent chromatin remodeling	IPR009072: Histone-fold;IPR007125: Histone H2A/H2B/H3;IPR002119: Histone H2A;IPR032458: Histone H2A conserved site;IPR032454: Histone H2A, C-terminal domain	Mitochondrion	--
ASNTGGAWDNAK	TRINITY_DN183970_c0_g1::TRINITY_DN183970_c0_g1_i1::g.295786::m.295786	TRINITY_DN183970_c0_g1::TRINITY_DN183970_c0_g1_i1::g.295786 ORF type:5prime_partial len:119 (+) TRINITY_DN183970_c0_g1_i1:1-357(+)	--	0	0	0	0	0	0	0	0	0	0	0	0	0	0	0	0.373026	0.342541	0.326056	--	GO:0016021 integral component of membrane	GO:0004427 inorganic diphosphatase activity;GO:0009678 pyrophosphate hydrolysis-driven proton transmembrane transporter activity	--	K23025	--	IPR004131: Pyrophosphate-energised proton pump	vacuolar membrane	CS pos: 22-23. VLA-GA. Pr: 0.3061
ASNTGGAWDNAKKY	TRINITY_DN183970_c0_g1::TRINITY_DN183970_c0_g1_i1::g.295786::m.295786	TRINITY_DN183970_c0_g1::TRINITY_DN183970_c0_g1_i1::g.295786 ORF type:5prime_partial len:119 (+) TRINITY_DN183970_c0_g1_i1:1-357(+)	--	0	0	0	0	0	0	0	0	0	0	0	0	0	0	0	0.565355	0.587828	0.590757	--	GO:0016021 integral component of membrane	GO:0004427 inorganic diphosphatase activity;GO:0009678 pyrophosphate hydrolysis-driven proton transmembrane transporter activity	--	K23025	--	IPR004131: Pyrophosphate-energised proton pump	vacuolar membrane	CS pos: 22-23. VLA-GA. Pr: 0.3061
DPLKDTSGPSLN	TRINITY_DN183970_c0_g1::TRINITY_DN183970_c0_g1_i1::g.295786::m.295786	TRINITY_DN183970_c0_g1::TRINITY_DN183970_c0_g1_i1::g.295786 ORF type:5prime_partial len:119 (+) TRINITY_DN183970_c0_g1_i1:1-357(+)	--	0.91633	0.912287	0.915875	1.48226	1.48412	1.48535	0	0	0	0	0	0	0	0	0	1.12164	1.23851	1.17487	--	GO:0016021 integral component of membrane	GO:0004427 inorganic diphosphatase activity;GO:0009678 pyrophosphate hydrolysis-driven proton transmembrane transporter activity	--	K23025	--	IPR004131: Pyrophosphate-energised proton pump	vacuolar membrane	CS pos: 22-23. VLA-GA. Pr: 0.3061
DPLKDTSGPSLNIL	TRINITY_DN183970_c0_g1::TRINITY_DN183970_c0_g1_i1::g.295786::m.295786	TRINITY_DN183970_c0_g1::TRINITY_DN183970_c0_g1_i1::g.295786 ORF type:5prime_partial len:119 (+) TRINITY_DN183970_c0_g1_i1:1-357(+)	--	0	0	0	1.86466	1.86689	1.87229	0	0	0	0	0	0	0	0	0	4.38534	4.37944	4.30949	--	GO:0016021 integral component of membrane	GO:0004427 inorganic diphosphatase activity;GO:0009678 pyrophosphate hydrolysis-driven proton transmembrane transporter activity	--	K23025	--	IPR004131: Pyrophosphate-energised proton pump	vacuolar membrane	CS pos: 22-23. VLA-GA. Pr: 0.3061
DTIGDPLKDTSGPS	TRINITY_DN183970_c0_g1::TRINITY_DN183970_c0_g1_i1::g.295786::m.295786	TRINITY_DN183970_c0_g1::TRINITY_DN183970_c0_g1_i1::g.295786 ORF type:5prime_partial len:119 (+) TRINITY_DN183970_c0_g1_i1:1-357(+)	--	0.931577	0.965587	0.925587	2.47087	2.41847	2.21821	0	0	0	0	0	0	0	0	0	0.947878	0.977952	1.00772	--	GO:0016021 integral component of membrane	GO:0004427 inorganic diphosphatase activity;GO:0009678 pyrophosphate hydrolysis-driven proton transmembrane transporter activity	--	K23025	--	IPR004131: Pyrophosphate-energised proton pump	vacuolar membrane	CS pos: 22-23. VLA-GA. Pr: 0.3061
DTIGDPLKDTSGPSLN	TRINITY_DN183970_c0_g1::TRINITY_DN183970_c0_g1_i1::g.295786::m.295786	TRINITY_DN183970_c0_g1::TRINITY_DN183970_c0_g1_i1::g.295786 ORF type:5prime_partial len:119 (+) TRINITY_DN183970_c0_g1_i1:1-357(+)	--	1.35091	1.35559	1.36585	2.7466	3.01737	3.09924	0	0	0	0	0	0	0.66251	0.687165	0.681112	0.990623	0.935877	0.880663	--	GO:0016021 integral component of membrane	GO:0004427 inorganic diphosphatase activity;GO:0009678 pyrophosphate hydrolysis-driven proton transmembrane transporter activity	--	K23025	--	IPR004131: Pyrophosphate-energised proton pump	vacuolar membrane	CS pos: 22-23. VLA-GA. Pr: 0.3061
DTIGDPLKDTSGPSLNIL	TRINITY_DN183970_c0_g1::TRINITY_DN183970_c0_g1_i1::g.295786::m.295786	TRINITY_DN183970_c0_g1::TRINITY_DN183970_c0_g1_i1::g.295786 ORF type:5prime_partial len:119 (+) TRINITY_DN183970_c0_g1_i1:1-357(+)	--	0	0	0	0.995907	1.05042	1.11216	0	0	0	0	0	0	0.732671	0.793583	0.774415	1.55031	1.64949	1.59822	--	GO:0016021 integral component of membrane	GO:0004427 inorganic diphosphatase activity;GO:0009678 pyrophosphate hydrolysis-driven proton transmembrane transporter activity	--	K23025	--	IPR004131: Pyrophosphate-energised proton pump	vacuolar membrane	CS pos: 22-23. VLA-GA. Pr: 0.3061
DTSGPSLNILIK	TRINITY_DN183970_c0_g1::TRINITY_DN183970_c0_g1_i1::g.295786::m.295786	TRINITY_DN183970_c0_g1::TRINITY_DN183970_c0_g1_i1::g.295786 ORF type:5prime_partial len:119 (+) TRINITY_DN183970_c0_g1_i1:1-357(+)	--	0	0	0	3.91201	4.03501	4.38559	0	0	0	0.680374	0.625231	0.659151	0	0	0	3.25013	3.43151	3.46951	--	GO:0016021 integral component of membrane	GO:0004427 inorganic diphosphatase activity;GO:0009678 pyrophosphate hydrolysis-driven proton transmembrane transporter activity	--	K23025	--	IPR004131: Pyrophosphate-energised proton pump	vacuolar membrane	CS pos: 22-23. VLA-GA. Pr: 0.3061
GPKGSDPHKAAVIG	TRINITY_DN183970_c0_g1::TRINITY_DN183970_c0_g1_i1::g.295786::m.295786	TRINITY_DN183970_c0_g1::TRINITY_DN183970_c0_g1_i1::g.295786 ORF type:5prime_partial len:119 (+) TRINITY_DN183970_c0_g1_i1:1-357(+)	--	0	0	0	0	0	0	0	0	0	0	0	0	0	0	0	0.830004	0.810662	0.798984	--	GO:0016021 integral component of membrane	GO:0004427 inorganic diphosphatase activity;GO:0009678 pyrophosphate hydrolysis-driven proton transmembrane transporter activity	--	K23025	--	IPR004131: Pyrophosphate-energised proton pump	vacuolar membrane	CS pos: 22-23. VLA-GA. Pr: 0.3061
IAISASNTGGAWDNA	TRINITY_DN183970_c0_g1::TRINITY_DN183970_c0_g1_i1::g.295786::m.295786	TRINITY_DN183970_c0_g1::TRINITY_DN183970_c0_g1_i1::g.295786 ORF type:5prime_partial len:119 (+) TRINITY_DN183970_c0_g1_i1:1-357(+)	--	0	0	0	0.530388	0.534726	0.537785	0	0	0	0	0	0	0	0	0	0	0	0	--	GO:0016021 integral component of membrane	GO:0004427 inorganic diphosphatase activity;GO:0009678 pyrophosphate hydrolysis-driven proton transmembrane transporter activity	--	K23025	--	IPR004131: Pyrophosphate-energised proton pump	vacuolar membrane	CS pos: 22-23. VLA-GA. Pr: 0.3061
IAISASNTGGAWDNAK	TRINITY_DN183970_c0_g1::TRINITY_DN183970_c0_g1_i1::g.295786::m.295786	TRINITY_DN183970_c0_g1::TRINITY_DN183970_c0_g1_i1::g.295786 ORF type:5prime_partial len:119 (+) TRINITY_DN183970_c0_g1_i1:1-357(+)	--	0	0	0	1.19769	1.13578	1.13047	0	0	0	0	0	0	0	0	0	0.848754	0.808226	0.801518	--	GO:0016021 integral component of membrane	GO:0004427 inorganic diphosphatase activity;GO:0009678 pyrophosphate hydrolysis-driven proton transmembrane transporter activity	--	K23025	--	IPR004131: Pyrophosphate-energised proton pump	vacuolar membrane	CS pos: 22-23. VLA-GA. Pr: 0.3061
ISASNTGGAWDNAK	TRINITY_DN183970_c0_g1::TRINITY_DN183970_c0_g1_i1::g.295786::m.295786	TRINITY_DN183970_c0_g1::TRINITY_DN183970_c0_g1_i1::g.295786 ORF type:5prime_partial len:119 (+) TRINITY_DN183970_c0_g1_i1:1-357(+)	--	0	0	0	0.760256	0.78281	0.852118	0	0	0	0	0	0	0	0	0	0	0	0	--	GO:0016021 integral component of membrane	GO:0004427 inorganic diphosphatase activity;GO:0009678 pyrophosphate hydrolysis-driven proton transmembrane transporter activity	--	K23025	--	IPR004131: Pyrophosphate-energised proton pump	vacuolar membrane	CS pos: 22-23. VLA-GA. Pr: 0.3061
TGGAWDNAKKYIE	TRINITY_DN183970_c0_g1::TRINITY_DN183970_c0_g1_i1::g.295786::m.295786	TRINITY_DN183970_c0_g1::TRINITY_DN183970_c0_g1_i1::g.295786 ORF type:5prime_partial len:119 (+) TRINITY_DN183970_c0_g1_i1:1-357(+)	--	0	0	0	0	0	0	0	0	0	0	0	0	0	0	0	1.22778	1.32201	1.28906	--	GO:0016021 integral component of membrane	GO:0004427 inorganic diphosphatase activity;GO:0009678 pyrophosphate hydrolysis-driven proton transmembrane transporter activity	--	K23025	--	IPR004131: Pyrophosphate-energised proton pump	vacuolar membrane	CS pos: 22-23. VLA-GA. Pr: 0.3061
VIGDTIGDPLKDTSGPS	TRINITY_DN183970_c0_g1::TRINITY_DN183970_c0_g1_i1::g.295786::m.295786	TRINITY_DN183970_c0_g1::TRINITY_DN183970_c0_g1_i1::g.295786 ORF type:5prime_partial len:119 (+) TRINITY_DN183970_c0_g1_i1:1-357(+)	--	0.62452	0.632587	0.625587	0.8318	0.931651	0.862925	0	0	0	0	0	0	0	0	0	0	0	0	--	GO:0016021 integral component of membrane	GO:0004427 inorganic diphosphatase activity;GO:0009678 pyrophosphate hydrolysis-driven proton transmembrane transporter activity	--	K23025	--	IPR004131: Pyrophosphate-energised proton pump	vacuolar membrane	CS pos: 22-23. VLA-GA. Pr: 0.3061
VQIAISASNTGGAWDN	TRINITY_DN183970_c0_g1::TRINITY_DN183970_c0_g1_i1::g.295786::m.295786	TRINITY_DN183970_c0_g1::TRINITY_DN183970_c0_g1_i1::g.295786 ORF type:5prime_partial len:119 (+) TRINITY_DN183970_c0_g1_i1:1-357(+)	--	0	0	0	0.789571	0.703719	0.73307	0	0	0	0	0	0	0	0	0	0	0	0	--	GO:0016021 integral component of membrane	GO:0004427 inorganic diphosphatase activity;GO:0009678 pyrophosphate hydrolysis-driven proton transmembrane transporter activity	--	K23025	--	IPR004131: Pyrophosphate-energised proton pump	vacuolar membrane	CS pos: 22-23. VLA-GA. Pr: 0.3061
YIEAGASEHAR	TRINITY_DN183970_c0_g1::TRINITY_DN183970_c0_g1_i1::g.295786::m.295786	TRINITY_DN183970_c0_g1::TRINITY_DN183970_c0_g1_i1::g.295786 ORF type:5prime_partial len:119 (+) TRINITY_DN183970_c0_g1_i1:1-357(+)	--	0	0	0	0.690307	0.628206	0.628023	0	0	0	0	0	0	0	0	0	0	0	0	--	GO:0016021 integral component of membrane	GO:0004427 inorganic diphosphatase activity;GO:0009678 pyrophosphate hydrolysis-driven proton transmembrane transporter activity	--	K23025	--	IPR004131: Pyrophosphate-energised proton pump	vacuolar membrane	CS pos: 22-23. VLA-GA. Pr: 0.3061
YIEAGASEHART	TRINITY_DN183970_c0_g1::TRINITY_DN183970_c0_g1_i1::g.295786::m.295786	TRINITY_DN183970_c0_g1::TRINITY_DN183970_c0_g1_i1::g.295786 ORF type:5prime_partial len:119 (+) TRINITY_DN183970_c0_g1_i1:1-357(+)	--	0	0	0	0.687227	0.643748	0.619505	0	0	0	0	0	0	0	0	0	0	0	0	--	GO:0016021 integral component of membrane	GO:0004427 inorganic diphosphatase activity;GO:0009678 pyrophosphate hydrolysis-driven proton transmembrane transporter activity	--	K23025	--	IPR004131: Pyrophosphate-energised proton pump	vacuolar membrane	CS pos: 22-23. VLA-GA. Pr: 0.3061
IVEQAAVRDVQ	TRINITY_DN19239_c0_g1::TRINITY_DN19239_c0_g1_i1::g.6534::m.6534	TRINITY_DN19239_c0_g1::TRINITY_DN19239_c0_g1_i1::g.6534 ORF type:complete len:129 (+) TRINITY_DN19239_c0_g1_i1:35-421(+)	--	0	0	0	0	0	0	1.01229	1.09381	1.0514	0	0	0	0	0	0	0	0	0	GO:0006412 translation	GO:0022627 cytosolic small ribosomal subunit	GO:0003729 mRNA binding;GO:0003735 structural constituent of ribosome	J: Translation, ribosomal structure and biogenesis	K02976	ko03010: Ribosome	IPR000892: Ribosomal protein S26e;IPR038551: Ribosomal protein S26e superfamily	Cytoplasm	--
IVEQAAVRDVQE	TRINITY_DN19239_c0_g1::TRINITY_DN19239_c0_g1_i1::g.6534::m.6534	TRINITY_DN19239_c0_g1::TRINITY_DN19239_c0_g1_i1::g.6534 ORF type:complete len:129 (+) TRINITY_DN19239_c0_g1_i1:35-421(+)	--	0	0	0	0	0	0	0	0	0	0.890088	0.825184	0.819311	0	0	0	0.29203	0.314213	0.304539	GO:0006412 translation	GO:0022627 cytosolic small ribosomal subunit	GO:0003729 mRNA binding;GO:0003735 structural constituent of ribosome	J: Translation, ribosomal structure and biogenesis	K02976	ko03010: Ribosome	IPR000892: Ribosomal protein S26e;IPR038551: Ribosomal protein S26e superfamily	Cytoplasm	--
IVEQAAVRDVQEA	TRINITY_DN19239_c0_g1::TRINITY_DN19239_c0_g1_i1::g.6534::m.6534	TRINITY_DN19239_c0_g1::TRINITY_DN19239_c0_g1_i1::g.6534 ORF type:complete len:129 (+) TRINITY_DN19239_c0_g1_i1:35-421(+)	--	0	0	0	0	0	0	0	0	0	0.639252	0.584258	0.602089	0	0	0	0	0	0	GO:0006412 translation	GO:0022627 cytosolic small ribosomal subunit	GO:0003729 mRNA binding;GO:0003735 structural constituent of ribosome	J: Translation, ribosomal structure and biogenesis	K02976	ko03010: Ribosome	IPR000892: Ribosomal protein S26e;IPR038551: Ribosomal protein S26e superfamily	Cytoplasm	--
DVVVTIPYAGSEPNV	TRINITY_DN198771_c0_g1::TRINITY_DN198771_c0_g1_i1::g.298583::m.298583	TRINITY_DN198771_c0_g1::TRINITY_DN198771_c0_g1_i1::g.298583 ORF type:internal len:154 (-) TRINITY_DN198771_c0_g1_i1:1-459(-)	--	0	0	0	0	0	0	0	0	0	0	0	0	0	0	0	0.395919	0.362165	0.377058	GO:0006890 retrograde vesicle-mediated transport, Golgi to endoplasmic reticulum;GO:0015031 protein transport	GO:0000139 Golgi membrane;GO:0030126 COPI vesicle coat	--	U: Intracellular trafficking, secretion, and vesicular transport	K20471	--	IPR027059: Coatomer delta subunit;IPR028565: Mu homology domain;IPR036168: AP-2 complex subunit mu, C-terminal superfamily	Cytoplasm	--
LLLGEDVESGVPL	TRINITY_DN200411_c0_g1::TRINITY_DN200411_c0_g1_i1::g.298795::m.298795	TRINITY_DN200411_c0_g1::TRINITY_DN200411_c0_g1_i1::g.298795 ORF type:5prime_partial len:107 (-) TRINITY_DN200411_c0_g1_i1:28-348(-)	--	0	0	0	1.29723	1.17628	1.22312	0	0	0	0.69825	0.667931	0.61443	0.967781	1.05737	1.02439	2.23927	2.38992	2.39238	--	--	GO:0016620 oxidoreductase activity, acting on the aldehyde or oxo group of donors, NAD or NADP as acceptor	--	--	--	IPR031349: General transcription factor TFIIH, subunit Tfb6	Cytoplasm	--
GKAMAAAYQQLKGPTFFTLE	TRINITY_DN20833_c0_g1::TRINITY_DN20833_c0_g1_i1::g.7284::m.7284	TRINITY_DN20833_c0_g1::TRINITY_DN20833_c0_g1_i1::g.7284 ORF type:complete len:491 (-) TRINITY_DN20833_c0_g1_i1:101-1573(-)	--	0	0	0	0	0	0	0	0	0	0	0	0	0	0	0	1.01046	1.08147	1.12485	--	GO:0016021 integral component of membrane	--	--	--	--	IPR022703: Domain of unknown function DUF3533	Mitochondrion	--
ESDNADVIALRS	TRINITY_DN210422_c0_g1::TRINITY_DN210422_c0_g1_i1::g.299992::m.299992	TRINITY_DN210422_c0_g1::TRINITY_DN210422_c0_g1_i1::g.299992 ORF type:5prime_partial len:308 (-) TRINITY_DN210422_c0_g1_i1:326-1249(-)	--	0	0	0	0	0	0	0	0	0	0	0	0	0	0	0	1.46518	1.5701	1.57164	--	--	--	--	--	--	IPR037830: ZZ-type zinc finger-containing protein 3	Nucleus	--
AIKKEVEDLE	TRINITY_DN210720_c0_g1::TRINITY_DN210720_c0_g1_i1::g.300140::m.300140	TRINITY_DN210720_c0_g1::TRINITY_DN210720_c0_g1_i1::g.300140 ORF type:internal len:133 (+) TRINITY_DN210720_c0_g1_i1:2-397(+)	--	0	0	0	0	0	0	0	0	0	0	0	0	0	0	0	1.05379	1.13062	1.13348	GO:0009086 methionine biosynthetic process;GO:0032259 methylation	GO:0005829 cytosol	GO:0003871 5-methyltetrahydropteroyltriglutamate-homocysteine S-methyltransferase activity;GO:0008270 zinc ion binding	E: Amino acid transport and metabolism	K00549	ko00270: Cysteine and methionine metabolism;ko00450: Selenocompound metabolism;ko01100: Metabolic pathways;ko01110: Biosynthesis of secondary metabolites;ko01230: Biosynthesis of amino acids	IPR002629: Cobalamin-independent methionine synthase MetE, C-terminal/archaeal;IPR038071: UROD/MetE-like superfamily	Nucleus	--
IKKEVEDLE	TRINITY_DN210720_c0_g1::TRINITY_DN210720_c0_g1_i1::g.300140::m.300140	TRINITY_DN210720_c0_g1::TRINITY_DN210720_c0_g1_i1::g.300140 ORF type:internal len:133 (+) TRINITY_DN210720_c0_g1_i1:2-397(+)	--	0	0	0	2.21844	2.33868	2.45271	0	0	0	0	0	0	0	0	0	5.04565	5.16021	5.49393	GO:0009086 methionine biosynthetic process;GO:0032259 methylation	GO:0005829 cytosol	GO:0003871 5-methyltetrahydropteroyltriglutamate-homocysteine S-methyltransferase activity;GO:0008270 zinc ion binding	E: Amino acid transport and metabolism	K00549	ko00270: Cysteine and methionine metabolism;ko00450: Selenocompound metabolism;ko01100: Metabolic pathways;ko01110: Biosynthesis of secondary metabolites;ko01230: Biosynthesis of amino acids	IPR002629: Cobalamin-independent methionine synthase MetE, C-terminal/archaeal;IPR038071: UROD/MetE-like superfamily	Nucleus	--
EFADSLGIPFLETSAK	TRINITY_DN210914_c0_g1::TRINITY_DN210914_c0_g1_i1::g.300241::m.300241	TRINITY_DN210914_c0_g1::TRINITY_DN210914_c0_g1_i1::g.300241 ORF type:complete len:202 (-) TRINITY_DN210914_c0_g1_i1:680-1285(-)	--	1.08716	1.04858	1.05587	0.753959	0.833956	0.823866	0.808285	0.754154	0.730744	0.708922	0.689906	0.632266	0.67783	0.75379	0.74571	0.19267	0.201019	0.204698	--	--	GO:0003924 GTPase activity;GO:0005525 GTP binding	T: Signal transduction mechanisms;U: Intracellular trafficking, secretion, and vesicular transport	K07874	--	IPR001806: Small GTPase;IPR027417: P-loop containing nucleoside triphosphate hydrolase;IPR005225: Small GTP-binding protein domain	Nucleus	--
FADDTYTESYISTIGVDFK	TRINITY_DN210914_c0_g1::TRINITY_DN210914_c0_g1_i1::g.300241::m.300241	TRINITY_DN210914_c0_g1::TRINITY_DN210914_c0_g1_i1::g.300241 ORF type:complete len:202 (-) TRINITY_DN210914_c0_g1_i1:680-1285(-)	--	0.718663	0.765849	0.758484	0	0	0	0.941856	1.03935	0.998172	0.698774	0.7426	0.736167	0	0	0	0	0	0	--	--	GO:0003924 GTPase activity;GO:0005525 GTP binding	T: Signal transduction mechanisms;U: Intracellular trafficking, secretion, and vesicular transport	K07874	--	IPR001806: Small GTPase;IPR027417: P-loop containing nucleoside triphosphate hydrolase;IPR005225: Small GTP-binding protein domain	Nucleus	--
SALTVQFVQGIFVEK	TRINITY_DN211222_c0_g1::TRINITY_DN211222_c0_g1_i1::g.300415::m.300415	TRINITY_DN211222_c0_g1::TRINITY_DN211222_c0_g1_i1::g.300415 ORF type:internal len:161 (+) TRINITY_DN211222_c0_g1_i1:1-480(+)	--	1.28921	1.25789	1.29587	0	0	0	0.883957	0.786225	0.861799	0	0	0	0	0	0	0	0	0	GO:0007165 signal transduction	GO:0016020 membrane	GO:0003924 GTPase activity;GO:0005525 GTP binding	R: General function prediction only	K07827	--	IPR001806: Small GTPase;IPR005225: Small GTP-binding protein domain;IPR027417: P-loop containing nucleoside triphosphate hydrolase;IPR020849: Small GTPase, Ras-type	Cytoplasm	--
AKTIVVSGGGLTGSETAG	TRINITY_DN21342_c0_g1::TRINITY_DN21342_c0_g1_i1::g.7730::m.7730	TRINITY_DN21342_c0_g1::TRINITY_DN21342_c0_g1_i1::g.7730 ORF type:internal len:387 (+) TRINITY_DN21342_c0_g1_i1:3-1160(+)	--	0	0	0	0	0	0	0	0	0	0	0	0	0	0	0	0	0	0	--	--	GO:0016491 oxidoreductase activity	R: General function prediction only	K22745	--	IPR023753: FAD/NAD(P)-binding domain;IPR036188: FAD/NAD(P)-binding domain superfamily	chloroplast	--
VTKVDEPSKYG	TRINITY_DN21369_c0_g1::TRINITY_DN21369_c0_g1_i1::g.7787::m.7787	TRINITY_DN21369_c0_g1::TRINITY_DN21369_c0_g1_i1::g.7787 ORF type:complete len:333 (-) TRINITY_DN21369_c0_g1_i1:1651-2649(-)	--	0	0	0	0	0	0	0	0	0	0	0	0	0	0	0	0.965766	1.01049	1.05813	GO:0009298 GDP-mannose biosynthetic process	--	GO:0004475 mannose-1-phosphate guanylyltransferase activity;GO:0005525 GTP binding	M: Cell wall/membrane/envelope biogenesis	K00966	ko00051: Fructose and mannose metabolism;ko00520: Amino sugar and nucleotide sugar metabolism;ko01100: Metabolic pathways;ko01110: Biosynthesis of secondary metabolites;ko01240: Biosynthesis of cofactors;ko01250: Biosynthesis of nucleotide sugars	IPR001451: Hexapeptide repeat;IPR018357: Hexapeptide transferase, conserved site;IPR029044: Nucleotide-diphospho-sugar transferases;IPR005835: Nucleotidyl transferase domain;IPR045233: Mannose-1-phosphate guanyltransferase, N-terminal domain	Cytoplasm	--
IGSVTESIEAVK	TRINITY_DN21724_c0_g1::TRINITY_DN21724_c0_g1_i1::g.7957::m.7957	TRINITY_DN21724_c0_g1::TRINITY_DN21724_c0_g1_i1::g.7957 ORF type:5prime_partial len:169 (+) TRINITY_DN21724_c0_g1_i1:2-508(+)	--	5.60085	5.06559	5.04446	3.22901	3.4691	3.41616	1.36941	1.44692	1.52575	1.06888	1.14958	1.13818	14.4274	13.2497	13.3198	7.21804	6.64623	6.57685	GO:0006096 glycolytic process	GO:0000015 phosphopyruvate hydratase complex	GO:0000287 magnesium ion binding;GO:0004634 phosphopyruvate hydratase activity	G: Carbohydrate transport and metabolism	K01689	ko00010: Glycolysis / Gluconeogenesis;ko01100: Metabolic pathways;ko01110: Biosynthesis of secondary metabolites;ko01200: Carbon metabolism;ko01230: Biosynthesis of amino acids;ko03018: RNA degradation	IPR036849: Enolase-like, C-terminal domain superfamily;IPR020809: Enolase, conserved site;IPR020810: Enolase, C-terminal TIM barrel domain;IPR000941: Enolase	Cytoplasm	--
KVNQIGSVTESIEA	TRINITY_DN21724_c0_g1::TRINITY_DN21724_c0_g1_i1::g.7957::m.7957	TRINITY_DN21724_c0_g1::TRINITY_DN21724_c0_g1_i1::g.7957 ORF type:5prime_partial len:169 (+) TRINITY_DN21724_c0_g1_i1:2-508(+)	--	0	0	0	0.990726	0.992791	0.996376	0	0	0	0	0	0	0	0	0	0	0	0	GO:0006096 glycolytic process	GO:0000015 phosphopyruvate hydratase complex	GO:0000287 magnesium ion binding;GO:0004634 phosphopyruvate hydratase activity	G: Carbohydrate transport and metabolism	K01689	ko00010: Glycolysis / Gluconeogenesis;ko01100: Metabolic pathways;ko01110: Biosynthesis of secondary metabolites;ko01200: Carbon metabolism;ko01230: Biosynthesis of amino acids;ko03018: RNA degradation	IPR036849: Enolase-like, C-terminal domain superfamily;IPR020809: Enolase, conserved site;IPR020810: Enolase, C-terminal TIM barrel domain;IPR000941: Enolase	Cytoplasm	--
KVNQIGSVTESIEAVK	TRINITY_DN21724_c0_g1::TRINITY_DN21724_c0_g1_i1::g.7957::m.7957	TRINITY_DN21724_c0_g1::TRINITY_DN21724_c0_g1_i1::g.7957 ORF type:5prime_partial len:169 (+) TRINITY_DN21724_c0_g1_i1:2-508(+)	--	0	0	0	0.770585	0.73446	0.671737	0	0	0	0	0	0	0	0	0	1.75645	1.75838	1.7503	GO:0006096 glycolytic process	GO:0000015 phosphopyruvate hydratase complex	GO:0000287 magnesium ion binding;GO:0004634 phosphopyruvate hydratase activity	G: Carbohydrate transport and metabolism	K01689	ko00010: Glycolysis / Gluconeogenesis;ko01100: Metabolic pathways;ko01110: Biosynthesis of secondary metabolites;ko01200: Carbon metabolism;ko01230: Biosynthesis of amino acids;ko03018: RNA degradation	IPR036849: Enolase-like, C-terminal domain superfamily;IPR020809: Enolase, conserved site;IPR020810: Enolase, C-terminal TIM barrel domain;IPR000941: Enolase	Cytoplasm	--
LKVNQIGSVTESIEA	TRINITY_DN21724_c0_g1::TRINITY_DN21724_c0_g1_i1::g.7957::m.7957	TRINITY_DN21724_c0_g1::TRINITY_DN21724_c0_g1_i1::g.7957 ORF type:5prime_partial len:169 (+) TRINITY_DN21724_c0_g1_i1:2-508(+)	--	0.706698	0.715485	0.701558	0.752595	0.791954	0.774916	0	0	0	0	0	0	0	0	0	0	0	0	GO:0006096 glycolytic process	GO:0000015 phosphopyruvate hydratase complex	GO:0000287 magnesium ion binding;GO:0004634 phosphopyruvate hydratase activity	G: Carbohydrate transport and metabolism	K01689	ko00010: Glycolysis / Gluconeogenesis;ko01100: Metabolic pathways;ko01110: Biosynthesis of secondary metabolites;ko01200: Carbon metabolism;ko01230: Biosynthesis of amino acids;ko03018: RNA degradation	IPR036849: Enolase-like, C-terminal domain superfamily;IPR020809: Enolase, conserved site;IPR020810: Enolase, C-terminal TIM barrel domain;IPR000941: Enolase	Cytoplasm	--
QIGSVTESIEAVK	TRINITY_DN21724_c0_g1::TRINITY_DN21724_c0_g1_i1::g.7957::m.7957	TRINITY_DN21724_c0_g1::TRINITY_DN21724_c0_g1_i1::g.7957 ORF type:5prime_partial len:169 (+) TRINITY_DN21724_c0_g1_i1:2-508(+)	--	3.43021	3.45147	3.42559	2.2319	1.95598	2.16991	0.751646	0.774862	0.802336	0	0	0	0.930179	0.827658	0.898681	0.540314	0.602747	0.567688	GO:0006096 glycolytic process	GO:0000015 phosphopyruvate hydratase complex	GO:0000287 magnesium ion binding;GO:0004634 phosphopyruvate hydratase activity	G: Carbohydrate transport and metabolism	K01689	ko00010: Glycolysis / Gluconeogenesis;ko01100: Metabolic pathways;ko01110: Biosynthesis of secondary metabolites;ko01200: Carbon metabolism;ko01230: Biosynthesis of amino acids;ko03018: RNA degradation	IPR036849: Enolase-like, C-terminal domain superfamily;IPR020809: Enolase, conserved site;IPR020810: Enolase, C-terminal TIM barrel domain;IPR000941: Enolase	Cytoplasm	--
SGETEDTFIADLAVGLSTGQIKT	TRINITY_DN21724_c0_g1::TRINITY_DN21724_c0_g1_i1::g.7957::m.7957	TRINITY_DN21724_c0_g1::TRINITY_DN21724_c0_g1_i1::g.7957 ORF type:5prime_partial len:169 (+) TRINITY_DN21724_c0_g1_i1:2-508(+)	--	1.02862	1.0459	1.02559	0.774997	0.72954	0.675064	0.550729	0.481121	0.49238	0	0	0	0	0	0	0	0	0	GO:0006096 glycolytic process	GO:0000015 phosphopyruvate hydratase complex	GO:0000287 magnesium ion binding;GO:0004634 phosphopyruvate hydratase activity	G: Carbohydrate transport and metabolism	K01689	ko00010: Glycolysis / Gluconeogenesis;ko01100: Metabolic pathways;ko01110: Biosynthesis of secondary metabolites;ko01200: Carbon metabolism;ko01230: Biosynthesis of amino acids;ko03018: RNA degradation	IPR036849: Enolase-like, C-terminal domain superfamily;IPR020809: Enolase, conserved site;IPR020810: Enolase, C-terminal TIM barrel domain;IPR000941: Enolase	Cytoplasm	--
VNQIGSVTESIEAVK	TRINITY_DN21724_c0_g1::TRINITY_DN21724_c0_g1_i1::g.7957::m.7957	TRINITY_DN21724_c0_g1::TRINITY_DN21724_c0_g1_i1::g.7957 ORF type:5prime_partial len:169 (+) TRINITY_DN21724_c0_g1_i1:2-508(+)	--	1.7356	1.75845	1.75589	3.36533	2.93852	2.96359	1.29727	1.46194	1.36914	0.512881	0.448519	0.472082	1.10011	1.07382	0.983952	3.49015	3.48008	3.50563	GO:0006096 glycolytic process	GO:0000015 phosphopyruvate hydratase complex	GO:0000287 magnesium ion binding;GO:0004634 phosphopyruvate hydratase activity	G: Carbohydrate transport and metabolism	K01689	ko00010: Glycolysis / Gluconeogenesis;ko01100: Metabolic pathways;ko01110: Biosynthesis of secondary metabolites;ko01200: Carbon metabolism;ko01230: Biosynthesis of amino acids;ko03018: RNA degradation	IPR036849: Enolase-like, C-terminal domain superfamily;IPR020809: Enolase, conserved site;IPR020810: Enolase, C-terminal TIM barrel domain;IPR000941: Enolase	Cytoplasm	--
VYAGAKFRAPVE	TRINITY_DN21724_c0_g1::TRINITY_DN21724_c0_g1_i1::g.7957::m.7957	TRINITY_DN21724_c0_g1::TRINITY_DN21724_c0_g1_i1::g.7957 ORF type:5prime_partial len:169 (+) TRINITY_DN21724_c0_g1_i1:2-508(+)	--	0	0	0	0	0	0	0	0	0	0	0	0	1.01974	1.11183	1.10576	0	0	0	GO:0006096 glycolytic process	GO:0000015 phosphopyruvate hydratase complex	GO:0000287 magnesium ion binding;GO:0004634 phosphopyruvate hydratase activity	G: Carbohydrate transport and metabolism	K01689	ko00010: Glycolysis / Gluconeogenesis;ko01100: Metabolic pathways;ko01110: Biosynthesis of secondary metabolites;ko01200: Carbon metabolism;ko01230: Biosynthesis of amino acids;ko03018: RNA degradation	IPR036849: Enolase-like, C-terminal domain superfamily;IPR020809: Enolase, conserved site;IPR020810: Enolase, C-terminal TIM barrel domain;IPR000941: Enolase	Cytoplasm	--
VYAGAKFRAPVEP	TRINITY_DN21724_c0_g1::TRINITY_DN21724_c0_g1_i1::g.7957::m.7957	TRINITY_DN21724_c0_g1::TRINITY_DN21724_c0_g1_i1::g.7957 ORF type:5prime_partial len:169 (+) TRINITY_DN21724_c0_g1_i1:2-508(+)	--	0	0	0	0	0	0	0.834569	0.872519	0.940144	0	0	0	1.38762	1.28228	1.26796	0	0	0	GO:0006096 glycolytic process	GO:0000015 phosphopyruvate hydratase complex	GO:0000287 magnesium ion binding;GO:0004634 phosphopyruvate hydratase activity	G: Carbohydrate transport and metabolism	K01689	ko00010: Glycolysis / Gluconeogenesis;ko01100: Metabolic pathways;ko01110: Biosynthesis of secondary metabolites;ko01200: Carbon metabolism;ko01230: Biosynthesis of amino acids;ko03018: RNA degradation	IPR036849: Enolase-like, C-terminal domain superfamily;IPR020809: Enolase, conserved site;IPR020810: Enolase, C-terminal TIM barrel domain;IPR000941: Enolase	Cytoplasm	--
VYAGAKFRAPVEPY	TRINITY_DN21724_c0_g1::TRINITY_DN21724_c0_g1_i1::g.7957::m.7957	TRINITY_DN21724_c0_g1::TRINITY_DN21724_c0_g1_i1::g.7957 ORF type:5prime_partial len:169 (+) TRINITY_DN21724_c0_g1_i1:2-508(+)	--	0	0	0	0	0	0	0.748564	0.778604	0.792311	0	0	0	0.529506	0.580872	0.583528	0	0	0	GO:0006096 glycolytic process	GO:0000015 phosphopyruvate hydratase complex	GO:0000287 magnesium ion binding;GO:0004634 phosphopyruvate hydratase activity	G: Carbohydrate transport and metabolism	K01689	ko00010: Glycolysis / Gluconeogenesis;ko01100: Metabolic pathways;ko01110: Biosynthesis of secondary metabolites;ko01200: Carbon metabolism;ko01230: Biosynthesis of amino acids;ko03018: RNA degradation	IPR036849: Enolase-like, C-terminal domain superfamily;IPR020809: Enolase, conserved site;IPR020810: Enolase, C-terminal TIM barrel domain;IPR000941: Enolase	Cytoplasm	--
LLVVYPWTQR	TRINITY_DN21729_c0_g1::TRINITY_DN21729_c0_g1_i1::g.7946::m.7946	TRINITY_DN21729_c0_g1::TRINITY_DN21729_c0_g1_i1::g.7946 ORF type:complete len:148 (-) TRINITY_DN21729_c0_g1_i1:115-558(-)	--	2.02961	2.06558	2.06999	1.83444	1.98177	2.02101	1.46609	1.58545	1.61735	1.74195	1.57736	1.67657	2.0374	2.18758	2.18638	0.950326	1.06823	1.05739	--	--	--	C: Energy production and conversion	--	--	IPR002337: Hemoglobin, beta-type;IPR000971: Globin;IPR009050: Globin-like superfamily;IPR012292: Globin/Protoglobin	Cytoplasm	--
LLVVYPWTQRY	TRINITY_DN21729_c0_g1::TRINITY_DN21729_c0_g1_i1::g.7946::m.7946	TRINITY_DN21729_c0_g1::TRINITY_DN21729_c0_g1_i1::g.7946 ORF type:complete len:148 (-) TRINITY_DN21729_c0_g1_i1:115-558(-)	--	0	0	0	0	0	0	0.853788	0.805496	0.75264	0.706742	0.668658	0.628655	0.698955	0.732946	0.755677	0	0	0	--	--	--	C: Energy production and conversion	--	--	IPR002337: Hemoglobin, beta-type;IPR000971: Globin;IPR009050: Globin-like superfamily;IPR012292: Globin/Protoglobin	Cytoplasm	--
QAFDDAIAELDTLNEDSYK	TRINITY_DN217719_c0_g1::TRINITY_DN217719_c0_g1_i1::g.302871::m.302871	TRINITY_DN217719_c0_g1::TRINITY_DN217719_c0_g1_i1::g.302871 ORF type:5prime_partial len:104 (-) TRINITY_DN217719_c0_g1_i1:305-616(-)	--	0.501787	0.506559	0.502599	0.610303	0.681876	0.645674	1	1.08019	1.08153	0.576514	0.532612	0.516445	0.606097	0.674822	0.624013	0	0	0	--	--	--	O: Posttranslational modification, protein turnover, chaperones	K06630	--	IPR036815: 14-3-3 domain superfamily;IPR023409: 14-3-3 protein, conserved site;IPR023410: 14-3-3 domain;IPR000308: 14-3-3 protein	Mitochondrion	--
DTNGSQFFITTVK	TRINITY_DN220440_c0_g1::TRINITY_DN220440_c0_g1_i1::g.303711::m.303711	TRINITY_DN220440_c0_g1::TRINITY_DN220440_c0_g1_i1::g.303711 ORF type:5prime_partial len:122 (+) TRINITY_DN220440_c0_g1_i1:1-366(+)	--	0.761694	0.756489	0.754479	0	0	0	0	0	0	0	0	0	0	0	0	0	0	0	GO:0000413 protein peptidyl-prolyl isomerization;GO:0006457 protein folding	GO:0016021 integral component of membrane	GO:0003755 peptidyl-prolyl cis-trans isomerase activity	O: Posttranslational modification, protein turnover, chaperones	K03768	--	IPR002130: Cyclophilin-type peptidyl-prolyl cis-trans isomerase domain;IPR029000: Cyclophilin-like domain superfamily;IPR024936: Cyclophilin-type peptidyl-prolyl cis-trans isomerase	Nucleus	--
VKLVGPEGEE	TRINITY_DN222036_c0_g1::TRINITY_DN222036_c0_g1_i1::g.304214::m.304214	TRINITY_DN222036_c0_g1::TRINITY_DN222036_c0_g1_i1::g.304214 ORF type:complete len:153 (+) TRINITY_DN222036_c0_g1_i1:140-598(+)	--	0	0	0	0	0	0	0	0	0	0	0	0	0	0	0	0.596263	0.577804	0.581956	--	GO:0009507 chloroplast	GO:0009055 electron transfer activity;GO:0046872 metal ion binding;GO:0051537 2 iron, 2 sulfur cluster binding	--	K02639	ko00195: Photosynthesis;ko01100: Metabolic pathways	IPR006058: 2Fe-2S ferredoxin, iron-sulphur binding site;IPR001041: 2Fe-2S ferredoxin-type iron-sulfur binding domain;IPR012675: Beta-grasp domain superfamily;IPR036010: 2Fe-2S ferredoxin-like superfamily;IPR010241: Ferredoxin [2Fe-2S], plant	chloroplast	--
IEWLESHQDADIEDFK	TRINITY_DN223809_c0_g1::TRINITY_DN223809_c0_g1_i1::g.304664::m.304664	TRINITY_DN223809_c0_g1::TRINITY_DN223809_c0_g1_i1::g.304664 ORF type:internal len:136 (+) TRINITY_DN223809_c0_g1_i1:2-406(+)	--	0.958233	0.974322	0.958747	0.998868	0.878187	0.892402	1.34339	1.44373	1.50754	0	0	0	0	0	0	0.262258	0.291259	0.282014	--	--	GO:0005524 ATP binding;GO:0140662 ATP-dependent protein folding chaperone	O: Posttranslational modification, protein turnover, chaperones	K09490	ko03060: Protein export;ko04141: Protein processing in endoplasmic reticulum	IPR013126: Heat shock protein 70 family;IPR029047: Heat shock protein 70kD, peptide-binding domain superfamily;IPR029048: Heat shock protein 70kD, C-terminal domain superfamily	Cytoplasm	--
EDGYSGVEVR	TRINITY_DN225218_c0_g1::TRINITY_DN225218_c0_g1_i1::g.305016::m.305016	TRINITY_DN225218_c0_g1::TRINITY_DN225218_c0_g1_i1::g.305016 ORF type:internal len:116 (+) TRINITY_DN225218_c0_g1_i1:2-346(+)	--	0	0	0	0	0	0	0.81625	0.881819	0.902519	0	0	0	0	0	0	0.69235	0.659738	0.673181	--	GO:0005840 ribosome	GO:0003723 RNA binding	J: Translation, ribosomal structure and biogenesis	K02985	ko03010: Ribosome	IPR009019: K homology domain superfamily, prokaryotic type;IPR015946: K homology domain-like, alpha/beta;IPR004044: K Homology domain, type 2	chloroplast	--
LAEDGYSGVEVR	TRINITY_DN225218_c0_g1::TRINITY_DN225218_c0_g1_i1::g.305016::m.305016	TRINITY_DN225218_c0_g1::TRINITY_DN225218_c0_g1_i1::g.305016 ORF type:internal len:116 (+) TRINITY_DN225218_c0_g1_i1:2-346(+)	--	0	0	0	0	0	0	0	0	0	0	0	0	0	0	0	0.880891	0.944649	0.912447	--	GO:0005840 ribosome	GO:0003723 RNA binding	J: Translation, ribosomal structure and biogenesis	K02985	ko03010: Ribosome	IPR009019: K homology domain superfamily, prokaryotic type;IPR015946: K homology domain-like, alpha/beta;IPR004044: K Homology domain, type 2	chloroplast	--
DNILIADDEKVA	TRINITY_DN22904_c0_g1::TRINITY_DN22904_c0_g1_i1::g.8440::m.8440	TRINITY_DN22904_c0_g1::TRINITY_DN22904_c0_g1_i1::g.8440 ORF type:5prime_partial len:177 (-) TRINITY_DN22904_c0_g1_i1:284-814(-)	--	0	0	0	1.34905	1.35433	1.35044	0	0	0	0.689607	0.684009	0.686881	0	0	0	1.43292	1.25559	1.35929	GO:0006457 protein folding	GO:0005783 endoplasmic reticulum;GO:0016021 integral component of membrane	GO:0005509 calcium ion binding;GO:0051082 unfolded protein binding	O: Posttranslational modification, protein turnover, chaperones	K08054	ko04141: Protein processing in endoplasmic reticulum;ko04145: Phagosome	IPR001580: Calreticulin/calnexin	Cytoplasm	--
GEIKLPTLSD	TRINITY_DN232198_c0_g1::TRINITY_DN232198_c0_g1_i1::g.306565::m.306565	TRINITY_DN232198_c0_g1::TRINITY_DN232198_c0_g1_i1::g.306565 ORF type:5prime_partial len:162 (-) TRINITY_DN232198_c0_g1_i1:73-558(-)	--	0	0	0	1.08429	1.12024	1.15508	0	0	0	0	0	0	0	0	0	0	0	0	GO:0009269 response to desiccation	--	--	--	--	--	IPR004864: Late embryogenesis abundant protein, LEA_2 subgroup;IPR013990: Water stress and hypersensitive response domain;IPR045043: Late embryogenesis abundant protein Lea14-like	chloroplast	--
KSQVFTTYQDQQ	TRINITY_DN232388_c0_g1::TRINITY_DN232388_c0_g1_i1::g.306610::m.306610	TRINITY_DN232388_c0_g1::TRINITY_DN232388_c0_g1_i1::g.306610 ORF type:internal len:206 (+) TRINITY_DN232388_c0_g1_i1:2-616(+)	--	0	0	0	0	0	0	0	0	0	0	0	0	0	0	0	0.708067	0.663613	0.661068	--	--	GO:0005524 ATP binding;GO:0140662 ATP-dependent protein folding chaperone	O: Posttranslational modification, protein turnover, chaperones	K09490	ko03060: Protein export;ko04141: Protein processing in endoplasmic reticulum	IPR029047: Heat shock protein 70kD, peptide-binding domain superfamily;IPR013126: Heat shock protein 70 family;IPR029048: Heat shock protein 70kD, C-terminal domain superfamily	Cytoplasm	--
TVIPTKKSQVFTTYQDQQ	TRINITY_DN232388_c0_g1::TRINITY_DN232388_c0_g1_i1::g.306610::m.306610	TRINITY_DN232388_c0_g1::TRINITY_DN232388_c0_g1_i1::g.306610 ORF type:internal len:206 (+) TRINITY_DN232388_c0_g1_i1:2-616(+)	--	0.806407	0.802148	0.805471	0	0	0	0.563708	0.608347	0.61752	0	0	0	0	0	0	3.40508	3.18146	3.09215	--	--	GO:0005524 ATP binding;GO:0140662 ATP-dependent protein folding chaperone	O: Posttranslational modification, protein turnover, chaperones	K09490	ko03060: Protein export;ko04141: Protein processing in endoplasmic reticulum	IPR029047: Heat shock protein 70kD, peptide-binding domain superfamily;IPR013126: Heat shock protein 70 family;IPR029048: Heat shock protein 70kD, C-terminal domain superfamily	Cytoplasm	--
WLDDNQSAEKE	TRINITY_DN232388_c0_g1::TRINITY_DN232388_c0_g1_i1::g.306610::m.306610	TRINITY_DN232388_c0_g1::TRINITY_DN232388_c0_g1_i1::g.306610 ORF type:internal len:206 (+) TRINITY_DN232388_c0_g1_i1:2-616(+)	--	0	0	0	0	0	0	0.80398	0.861422	0.881055	0	0	0	0	0	0	0	0	0	--	--	GO:0005524 ATP binding;GO:0140662 ATP-dependent protein folding chaperone	O: Posttranslational modification, protein turnover, chaperones	K09490	ko03060: Protein export;ko04141: Protein processing in endoplasmic reticulum	IPR029047: Heat shock protein 70kD, peptide-binding domain superfamily;IPR013126: Heat shock protein 70 family;IPR029048: Heat shock protein 70kD, C-terminal domain superfamily	Cytoplasm	--
HFELGGDKKNK	TRINITY_DN23737_c0_g1::TRINITY_DN23737_c0_g1_i1::g.8668::m.8668	TRINITY_DN23737_c0_g1::TRINITY_DN23737_c0_g1_i1::g.8668 ORF type:5prime_partial len:109 (+) TRINITY_DN23737_c0_g1_i1:2-328(+)	--	0	0	0	0	0	0	0	0	0	0.825328	0.861838	0.918899	0	0	0	0	0	0	GO:0006412 translation	GO:0005840 ribosome	GO:0003735 structural constituent of ribosome	J: Translation, ribosomal structure and biogenesis	K02929	ko03010: Ribosome	IPR000552: Ribosomal protein L44e;IPR011332: Zinc-binding ribosomal protein	chloroplast	--
DSLPKTATGKIQ	TRINITY_DN24508_c0_g1::TRINITY_DN24508_c0_g1_i1::g.8919::m.8919	TRINITY_DN24508_c0_g1::TRINITY_DN24508_c0_g1_i1::g.8919 ORF type:5prime_partial len:276 (+) TRINITY_DN24508_c0_g1_i1:2-829(+)	--	0	0	0	0	0	0	0	0	0	0	0	0	0	0	0	0.485383	0.508294	0.537704	--	--	GO:0016207 4-coumarate-CoA ligase activity	I: Lipid transport and metabolism	K22133	ko00630: Glyoxylate and dicarboxylate metabolism;ko01100: Metabolic pathways	IPR000873: AMP-dependent synthetase/ligase;IPR025110: AMP-binding enzyme, C-terminal domain;IPR045851: AMP-binding enzyme, C-terminal domain superfamily;IPR042099: ANL, N-terminal domain	chloroplast	--
ITDSLPKTATGKIQR	TRINITY_DN24508_c0_g1::TRINITY_DN24508_c0_g1_i1::g.8919::m.8919	TRINITY_DN24508_c0_g1::TRINITY_DN24508_c0_g1_i1::g.8919 ORF type:5prime_partial len:276 (+) TRINITY_DN24508_c0_g1_i1:2-829(+)	--	0	0	0	0	0	0	0	0	0	0	0	0	0	0	0	0.497368	0.540823	0.542313	--	--	GO:0016207 4-coumarate-CoA ligase activity	I: Lipid transport and metabolism	K22133	ko00630: Glyoxylate and dicarboxylate metabolism;ko01100: Metabolic pathways	IPR000873: AMP-dependent synthetase/ligase;IPR025110: AMP-binding enzyme, C-terminal domain;IPR045851: AMP-binding enzyme, C-terminal domain superfamily;IPR042099: ANL, N-terminal domain	chloroplast	--
AAVEEGIVPGGGVA	TRINITY_DN247023_c0_g1::TRINITY_DN247023_c0_g1_i1::g.308833::m.308833	TRINITY_DN247023_c0_g1::TRINITY_DN247023_c0_g1_i1::g.308833 ORF type:internal len:100 (-) TRINITY_DN247023_c0_g1_i1:3-299(-)	--	0.740204	0.741203	0.741458	0	0	0	0	0	0	0	0	0	1.01484	1.11349	1.12321	0	0	0	GO:0042026 protein refolding	--	GO:0005524 ATP binding;GO:0140662 ATP-dependent protein folding chaperone	O: Posttranslational modification, protein turnover, chaperones	K04077	ko03018: RNA degradation	IPR018370: Chaperonin Cpn60, conserved site;IPR027409: GroEL-like apical domain superfamily;IPR027410: TCP-1-like chaperonin intermediate domain superfamily;IPR002423: Chaperonin Cpn60/GroEL/TCP-1 family;IPR027413: GroEL-like equatorial domain superfamily;IPR001844: Chaperonin Cpn60/GroEL	Cytoplasm	--
AAVEEGIVPGGGVAL	TRINITY_DN247023_c0_g1::TRINITY_DN247023_c0_g1_i1::g.308833::m.308833	TRINITY_DN247023_c0_g1::TRINITY_DN247023_c0_g1_i1::g.308833 ORF type:internal len:100 (-) TRINITY_DN247023_c0_g1_i1:3-299(-)	--	0	0	0	0	0	0	0.924899	0.89366	0.988966	0	0	0	1.45818	1.33413	1.31918	0	0	0	GO:0042026 protein refolding	--	GO:0005524 ATP binding;GO:0140662 ATP-dependent protein folding chaperone	O: Posttranslational modification, protein turnover, chaperones	K04077	ko03018: RNA degradation	IPR018370: Chaperonin Cpn60, conserved site;IPR027409: GroEL-like apical domain superfamily;IPR027410: TCP-1-like chaperonin intermediate domain superfamily;IPR002423: Chaperonin Cpn60/GroEL/TCP-1 family;IPR027413: GroEL-like equatorial domain superfamily;IPR001844: Chaperonin Cpn60/GroEL	Cytoplasm	--
DRVTDALNATK	TRINITY_DN247023_c0_g1::TRINITY_DN247023_c0_g1_i1::g.308833::m.308833	TRINITY_DN247023_c0_g1::TRINITY_DN247023_c0_g1_i1::g.308833 ORF type:internal len:100 (-) TRINITY_DN247023_c0_g1_i1:3-299(-)	--	0	0	0	0	0	0	0	0	0	0	0	0	1.3813	1.35042	1.32895	0	0	0	GO:0042026 protein refolding	--	GO:0005524 ATP binding;GO:0140662 ATP-dependent protein folding chaperone	O: Posttranslational modification, protein turnover, chaperones	K04077	ko03018: RNA degradation	IPR018370: Chaperonin Cpn60, conserved site;IPR027409: GroEL-like apical domain superfamily;IPR027410: TCP-1-like chaperonin intermediate domain superfamily;IPR002423: Chaperonin Cpn60/GroEL/TCP-1 family;IPR027413: GroEL-like equatorial domain superfamily;IPR001844: Chaperonin Cpn60/GroEL	Cytoplasm	--
ELDKLQTANFDQK	TRINITY_DN247023_c0_g1::TRINITY_DN247023_c0_g1_i1::g.308833::m.308833	TRINITY_DN247023_c0_g1::TRINITY_DN247023_c0_g1_i1::g.308833 ORF type:internal len:100 (-) TRINITY_DN247023_c0_g1_i1:3-299(-)	--	0.922034	0.915587	0.965587	0	0	0	0	0	0	0	0	0	1.79722	1.60283	1.59131	0	0	0	GO:0042026 protein refolding	--	GO:0005524 ATP binding;GO:0140662 ATP-dependent protein folding chaperone	O: Posttranslational modification, protein turnover, chaperones	K04077	ko03018: RNA degradation	IPR018370: Chaperonin Cpn60, conserved site;IPR027409: GroEL-like apical domain superfamily;IPR027410: TCP-1-like chaperonin intermediate domain superfamily;IPR002423: Chaperonin Cpn60/GroEL/TCP-1 family;IPR027413: GroEL-like equatorial domain superfamily;IPR001844: Chaperonin Cpn60/GroEL	Cytoplasm	--
MSSGKGPRTIQEGADTP	TRINITY_DN247487_c0_g1::TRINITY_DN247487_c0_g1_i1::g.308891::m.308891	TRINITY_DN247487_c0_g1::TRINITY_DN247487_c0_g1_i1::g.308891 ORF type:internal len:109 (+) TRINITY_DN247487_c0_g1_i1:3-326(+)	--	0	0	0	5.42282	5.17868	5.28393	5.23279	5.57773	5.44156	5.55162	5.15483	5.1527	0	0	0	4.48453	3.90615	4.20447	--	--	--	Q: Secondary metabolites biosynthesis, transport and catabolism	K15095	ko00902: Monoterpenoid biosynthesis;ko01110: Biosynthesis of secondary metabolites	IPR036291: NAD(P)-binding domain superfamily	Mitochondrion	--
DTEKEGKGYFE	TRINITY_DN250773_c0_g1::TRINITY_DN250773_c0_g1_i1::g.309212::m.309212	TRINITY_DN250773_c0_g1::TRINITY_DN250773_c0_g1_i1::g.309212 ORF type:5prime_partial len:187 (-) TRINITY_DN250773_c0_g1_i1:97-657(-)	--	0	0	0	0	0	0	0	0	0	0	0	0	0	0	0	3.34141	3.53865	3.74557	GO:0006807 nitrogen compound metabolic process	--	GO:0004356 glutamate-ammonia ligase activity	E: Amino acid transport and metabolism	K01915	ko00220: Arginine biosynthesis;ko00250: Alanine, aspartate and glutamate metabolism;ko00630: Glyoxylate and dicarboxylate metabolism;ko00910: Nitrogen metabolism;ko01100: Metabolic pathways;ko01230: Biosynthesis of amino acids	IPR008146: Glutamine synthetase, catalytic domain;IPR014746: Glutamine synthetase/guanido kinase, catalytic domain;IPR027303: Glutamine synthetase, glycine-rich site	Cytoplasm	--
GRHETADINTF	TRINITY_DN250773_c0_g1::TRINITY_DN250773_c0_g1_i1::g.309212::m.309212	TRINITY_DN250773_c0_g1::TRINITY_DN250773_c0_g1_i1::g.309212 ORF type:5prime_partial len:187 (-) TRINITY_DN250773_c0_g1_i1:97-657(-)	--	0	0	0	0	0	0	0	0	0	0	0	0	0	0	0	0.675274	0.593637	0.636743	GO:0006807 nitrogen compound metabolic process	--	GO:0004356 glutamate-ammonia ligase activity	E: Amino acid transport and metabolism	K01915	ko00220: Arginine biosynthesis;ko00250: Alanine, aspartate and glutamate metabolism;ko00630: Glyoxylate and dicarboxylate metabolism;ko00910: Nitrogen metabolism;ko01100: Metabolic pathways;ko01230: Biosynthesis of amino acids	IPR008146: Glutamine synthetase, catalytic domain;IPR014746: Glutamine synthetase/guanido kinase, catalytic domain;IPR027303: Glutamine synthetase, glycine-rich site	Cytoplasm	--
TEKEGKGYFE	TRINITY_DN250773_c0_g1::TRINITY_DN250773_c0_g1_i1::g.309212::m.309212	TRINITY_DN250773_c0_g1::TRINITY_DN250773_c0_g1_i1::g.309212 ORF type:5prime_partial len:187 (-) TRINITY_DN250773_c0_g1_i1:97-657(-)	--	0	0	0	0	0	0	0	0	0	0	0	0	0	0	0	0.955485	0.979489	1.00697	GO:0006807 nitrogen compound metabolic process	--	GO:0004356 glutamate-ammonia ligase activity	E: Amino acid transport and metabolism	K01915	ko00220: Arginine biosynthesis;ko00250: Alanine, aspartate and glutamate metabolism;ko00630: Glyoxylate and dicarboxylate metabolism;ko00910: Nitrogen metabolism;ko01100: Metabolic pathways;ko01230: Biosynthesis of amino acids	IPR008146: Glutamine synthetase, catalytic domain;IPR014746: Glutamine synthetase/guanido kinase, catalytic domain;IPR027303: Glutamine synthetase, glycine-rich site	Cytoplasm	--
VGRDTEKEGK	TRINITY_DN250773_c0_g1::TRINITY_DN250773_c0_g1_i1::g.309212::m.309212	TRINITY_DN250773_c0_g1::TRINITY_DN250773_c0_g1_i1::g.309212 ORF type:5prime_partial len:187 (-) TRINITY_DN250773_c0_g1_i1:97-657(-)	--	0	0	0	0	0	0	0	0	0	0	0	0	0	0	0	0.430358	0.387722	0.377377	GO:0006807 nitrogen compound metabolic process	--	GO:0004356 glutamate-ammonia ligase activity	E: Amino acid transport and metabolism	K01915	ko00220: Arginine biosynthesis;ko00250: Alanine, aspartate and glutamate metabolism;ko00630: Glyoxylate and dicarboxylate metabolism;ko00910: Nitrogen metabolism;ko01100: Metabolic pathways;ko01230: Biosynthesis of amino acids	IPR008146: Glutamine synthetase, catalytic domain;IPR014746: Glutamine synthetase/guanido kinase, catalytic domain;IPR027303: Glutamine synthetase, glycine-rich site	Cytoplasm	--
SPTHATASAPATTT	TRINITY_DN25418_c0_g1::TRINITY_DN25418_c0_g1_i1::g.9202::m.9202	TRINITY_DN25418_c0_g1::TRINITY_DN25418_c0_g1_i1::g.9202 ORF type:complete len:129 (+) TRINITY_DN25418_c0_g1_i1:254-640(+)	--	0	0	0	0	0	0	1.24078	1.35791	1.3633	0	0	0	0.939435	0.973833	1.04071	0	0	0	--	--	--	--	--	--	--	chloroplast	--
GDKPLKAGVDNIGGEAGND	TRINITY_DN254549_c0_g1::TRINITY_DN254549_c0_g1_i1::g.310054::m.310054	TRINITY_DN254549_c0_g1::TRINITY_DN254549_c0_g1_i1::g.310054 ORF type:5prime_partial len:257 (-) TRINITY_DN254549_c0_g1_i1:30-800(-)	--	6.24325	6.12257	6.15875	6.61481	6.98577	7.31116	0	0	0	0	0	0	0	0	0	0	0	0	--	GO:0016021 integral component of membrane;GO:0070469 respirasome	GO:0009916 alternative oxidase activity;GO:0046872 metal ion binding;GO:0102721 ubiquinol:oxygen oxidoreductase activity	K: Transcription;C: Energy production and conversion	K07512	ko00061: Fatty acid biosynthesis;ko00062: Fatty acid elongation;ko01100: Metabolic pathways;ko01212: Fatty acid metabolism	IPR013149: Alcohol dehydrogenase-like, C-terminal;IPR011032: GroES-like superfamily;IPR036291: NAD(P)-binding domain superfamily;IPR020843: Polyketide synthase, enoylreductase domain	Cytoplasm	--
KEIKVDEYIT	TRINITY_DN254756_c0_g1::TRINITY_DN254756_c0_g1_i1::g.310170::m.310170	TRINITY_DN254756_c0_g1::TRINITY_DN254756_c0_g1_i1::g.310170 ORF type:5prime_partial len:173 (-) TRINITY_DN254756_c0_g1_i1:229-747(-)	--	0	0	0	0	0	0	0	0	0	0	0	0	0	0	0	0	0	0	GO:0006069 ethanol oxidation	--	GO:0008270 zinc ion binding;GO:0106321 S-(hydroxymethyl)glutathione dehydrogenase NADP activity;GO:0106322 S-(hydroxymethyl)glutathione dehydrogenase NAD activity	Q: Secondary metabolites biosynthesis, transport and catabolism	K00121	ko00010: Glycolysis / Gluconeogenesis;ko00071: Fatty acid degradation;ko00350: Tyrosine metabolism;ko00620: Pyruvate metabolism;ko01100: Metabolic pathways;ko01110: Biosynthesis of secondary metabolites;ko01200: Carbon metabolism	IPR013149: Alcohol dehydrogenase-like, C-terminal;IPR011032: GroES-like superfamily;IPR036291: NAD(P)-binding domain superfamily	Cytoplasm	--
QKGAVEESEALVKH	TRINITY_DN258764_c0_g1::TRINITY_DN258764_c0_g1_i1::g.311872::m.311872	TRINITY_DN258764_c0_g1::TRINITY_DN258764_c0_g1_i1::g.311872 ORF type:complete len:177 (-) TRINITY_DN258764_c0_g1_i1:773-1303(-)	--	0	0	0	0	0	0	0	0	0	0	0	0	0	0	0	0	0	0	GO:0009742 brassinosteroid mediated signaling pathway;GO:0045892 negative regulation of transcription, DNA-templated;GO:1900457 regulation of brassinosteroid mediated signaling pathway	GO:0005634 nucleus;GO:0005737 cytoplasm	--	--	K14834	--	IPR006458: Ovate protein family, C-terminal;IPR038933: Ovate protein family	chloroplast	--
NAATAPAAAAAQATNPTTG	TRINITY_DN259057_c0_g1::TRINITY_DN259057_c0_g1_i1::g.311958::m.311958	TRINITY_DN259057_c0_g1::TRINITY_DN259057_c0_g1_i1::g.311958 ORF type:5prime_partial len:478 (+) TRINITY_DN259057_c0_g1_i1:1-1434(+)	--	0	0	0	0	0	0	1.42669	1.56363	1.45804	0	0	0	0	0	0	0	0	0	GO:0005975 carbohydrate metabolic process	GO:0005634 nucleus	GO:0003677 DNA binding;GO:0003700 DNA-binding transcription factor activity;GO:0004553 hydrolase activity, hydrolyzing O-glycosyl compounds;GO:0008080 N-acetyltransferase activity	--	--	--	IPR024061: NDT80 DNA-binding domain;IPR008967: p53-like transcription factor, DNA-binding domain superfamily;IPR037141: NDT80 DNA-binding domain superfamily	Nucleus	--
GAGAYICGEETALIESLEGK	TRINITY_DN264215_c0_g1::TRINITY_DN264215_c0_g1_i1::g.313592::m.313592	TRINITY_DN264215_c0_g1::TRINITY_DN264215_c0_g1_i1::g.313592 ORF type:internal len:141 (+) TRINITY_DN264215_c0_g1_i1:3-422(+)	--	0.775573	0.765587	0.744479	0	0	0	0	0	0	0	0	0	0	0	0	0	0	0	--	--	GO:0008137 NADH dehydrogenase (ubiquinone) activity;GO:0010181 FMN binding;GO:0046872 metal ion binding;GO:0051539 4 iron, 4 sulfur cluster binding	C: Energy production and conversion	K03942	ko00190: Oxidative phosphorylation;ko01100: Metabolic pathways	IPR037225: NADH-ubiquinone oxidoreductase 51kDa subunit, FMN-binding domain superfamily;IPR001949: NADH:ubiquinone oxidoreductase, 51kDa subunit, conserved site;IPR011538: NADH-ubiquinone oxidoreductase 51kDa subunit, FMN-binding domain	Mitochondrion	--
ISDEAIAQMKAHQ	TRINITY_DN264261_c0_g1::TRINITY_DN264261_c0_g1_i1::g.313599::m.313599	TRINITY_DN264261_c0_g1::TRINITY_DN264261_c0_g1_i1::g.313599 ORF type:3prime_partial len:118 (-) TRINITY_DN264261_c0_g1_i1:3-353(-)	--	0	0	0	1.24249	1.47471	1.41282	0	0	0	1.04299	1.0122	0.993048	0	0	0	1.40537	1.24332	1.33648	GO:0006189 'de novo' IMP biosynthetic process;GO:0044208 'de novo' AMP biosynthetic process	--	GO:0004018 N6-(1,2-dicarboxyethyl)AMP AMP-lyase (fumarate-forming) activity;GO:0070626 (S)-2-(5-amino-1-(5-phospho-D-ribosyl)imidazole-4-carboxamido) succinate lyase (fumarate-forming) activity	F: Nucleotide transport and metabolism	K01756	ko00230: Purine metabolism;ko00250: Alanine, aspartate and glutamate metabolism;ko01100: Metabolic pathways;ko01110: Biosynthesis of secondary metabolites;ko01232: Nucleotide metabolism;ko01240: Biosynthesis of cofactors	IPR008948: L-Aspartase-like	Nucleus	--
HKEHIAAYGEGN	TRINITY_DN264955_c0_g1::TRINITY_DN264955_c0_g1_i1::g.313813::m.313813	TRINITY_DN264955_c0_g1::TRINITY_DN264955_c0_g1_i1::g.313813 ORF type:5prime_partial len:110 (+) TRINITY_DN264955_c0_g1_i1:1-330(+)	--	0	0	0	0	0	0	0	0	0	0	0	0	0.542075	0.473553	0.499926	1.14661	1.17226	1.19533	GO:0006542 glutamine biosynthetic process	--	GO:0004356 glutamate-ammonia ligase activity;GO:0005524 ATP binding	E: Amino acid transport and metabolism	K01915	ko00220: Arginine biosynthesis;ko00250: Alanine, aspartate and glutamate metabolism;ko00630: Glyoxylate and dicarboxylate metabolism;ko00910: Nitrogen metabolism;ko01100: Metabolic pathways;ko01230: Biosynthesis of amino acids	IPR008146: Glutamine synthetase, catalytic domain;IPR014746: Glutamine synthetase/guanido kinase, catalytic domain	Cytoplasm	--
VAPEEHPVLLTEAPLNPK	TRINITY_DN26552_c0_g1::TRINITY_DN26552_c0_g1_i1::g.9617::m.9617	TRINITY_DN26552_c0_g1::TRINITY_DN26552_c0_g1_i1::g.9617 ORF type:internal len:139 (+) TRINITY_DN26552_c0_g1_i1:2-415(+)	--	4.82838	4.75589	4.85898	2.79304	3.00165	3.15435	2.09693	2.34894	2.17745	0.928125	0.996137	1.01092	2.22859	2.00721	2.15774	0.9868	1.0473	1.06038	--	GO:0005856 cytoskeleton	GO:0005524 ATP binding	Z: Cytoskeleton	K10355	ko04814: Motor proteins	IPR043129: ATPase, nucleotide binding domain;IPR004000: Actin family;IPR004001: Actin, conserved site;IPR020902: Actin/actin-like conserved site	Cytoplasm	--
GQVVETTPAKL	TRINITY_DN266378_c0_g1::TRINITY_DN266378_c0_g1_i1::g.314198::m.314198	TRINITY_DN266378_c0_g1::TRINITY_DN266378_c0_g1_i1::g.314198 ORF type:internal len:168 (-) TRINITY_DN266378_c0_g1_i1:3-503(-)	--	0	0	0	7.596	8.37209	8.38905	1.42816	1.25952	1.29361	6.7672	7.20598	7.51377	1.95506	2.02818	2.0349	7.08222	6.5087	6.87321	--	--	GO:0016620 oxidoreductase activity, acting on the aldehyde or oxo group of donors, NAD or NADP as acceptor	C: Energy production and conversion	K00128	ko00010: Glycolysis / Gluconeogenesis;ko00053: Ascorbate and aldarate metabolism;ko00071: Fatty acid degradation;ko00280: Valine, leucine and isoleucine degradation;ko00310: Lysine degradation;ko00330: Arginine and proline metabolism;ko00340: Histidine metabolism;ko00380: Tryptophan metabolism;ko00410: beta-Alanine metabolism;ko00561: Glycerolipid metabolism;ko00620: Pyruvate metabolism;ko00770: …	IPR016161: Aldehyde/histidinol dehydrogenase;IPR016162: Aldehyde dehydrogenase, N-terminal;IPR015590: Aldehyde dehydrogenase domain	Cytoplasm	--
AYEPVWAIGTGK	TRINITY_DN266761_c0_g1::TRINITY_DN266761_c0_g1_i1::g.314329::m.314329	TRINITY_DN266761_c0_g1::TRINITY_DN266761_c0_g1_i1::g.314329 ORF type:internal len:132 (+) TRINITY_DN266761_c0_g1_i1:3-395(+)	--	0	0	0	0	0	0	0	0	0	0	0	0	0.973337	1.04313	1.05489	0	0	0	GO:0006096 glycolytic process	--	GO:0004807 triose-phosphate isomerase activity	G: Carbohydrate transport and metabolism	K01803	ko00010: Glycolysis / Gluconeogenesis;ko00051: Fructose and mannose metabolism;ko00562: Inositol phosphate metabolism;ko00710: Carbon fixation in photosynthetic organisms;ko01100: Metabolic pathways;ko01110: Biosynthesis of secondary metabolites;ko01200: Carbon metabolism;ko01230: Biosynthesis of amino acids	IPR013785: Aldolase-type TIM barrel;IPR000652: Triosephosphate isomerase;IPR020861: Triosephosphate isomerase, active site;IPR035990: Triosephosphate isomerase superfamily	chloroplast	--
VVLAYEPVWAIGTGK	TRINITY_DN266761_c0_g1::TRINITY_DN266761_c0_g1_i1::g.314329::m.314329	TRINITY_DN266761_c0_g1::TRINITY_DN266761_c0_g1_i1::g.314329 ORF type:internal len:132 (+) TRINITY_DN266761_c0_g1_i1:3-395(+)	--	0.959162	0.965587	0.965875	0.892797	0.959966	0.99034	1.58693	1.79275	1.68125	1.01621	0.971633	0.929442	1.09068	1.17808	1.20816	0.36577	0.360823	0.371165	GO:0006096 glycolytic process	--	GO:0004807 triose-phosphate isomerase activity	G: Carbohydrate transport and metabolism	K01803	ko00010: Glycolysis / Gluconeogenesis;ko00051: Fructose and mannose metabolism;ko00562: Inositol phosphate metabolism;ko00710: Carbon fixation in photosynthetic organisms;ko01100: Metabolic pathways;ko01110: Biosynthesis of secondary metabolites;ko01200: Carbon metabolism;ko01230: Biosynthesis of amino acids	IPR013785: Aldolase-type TIM barrel;IPR000652: Triosephosphate isomerase;IPR020861: Triosephosphate isomerase, active site;IPR035990: Triosephosphate isomerase superfamily	chloroplast	--
DNDDIFGSFDGGDDSSG	TRINITY_DN27589_c0_g1::TRINITY_DN27589_c0_g1_i1::g.10055::m.10055	TRINITY_DN27589_c0_g1::TRINITY_DN27589_c0_g1_i1::g.10055 ORF type:internal len:135 (-) TRINITY_DN27589_c0_g1_i1:2-403(-)	--	0	0	0	0	0	0	0	0	0	0	0	0	0	0	0	0.433436	0.40172	0.385497	--	GO:0005840 ribosome	--	--	--	--	--	Cytoplasm	--
AIDAYGPISDNAGG	TRINITY_DN280706_c0_g1::TRINITY_DN280706_c0_g1_i1::g.317328::m.317328	TRINITY_DN280706_c0_g1::TRINITY_DN280706_c0_g1_i1::g.317328 ORF type:internal len:225 (-) TRINITY_DN280706_c0_g1_i1:2-673(-)	--	0	0	0	0.77698	0.697175	0.745858	0	0	0	0	0	0	0	0	0	0	0	0	--	GO:0016021 integral component of membrane	GO:0004427 inorganic diphosphatase activity;GO:0009678 pyrophosphate hydrolysis-driven proton transmembrane transporter activity	--	K23025	--	IPR004131: Pyrophosphate-energised proton pump	vacuolar membrane	--
AIDAYGPISDNAGGIA	TRINITY_DN280706_c0_g1::TRINITY_DN280706_c0_g1_i1::g.317328::m.317328	TRINITY_DN280706_c0_g1::TRINITY_DN280706_c0_g1_i1::g.317328 ORF type:internal len:225 (-) TRINITY_DN280706_c0_g1_i1:2-673(-)	--	0	0	0	1.05708	1.15292	1.18236	0	0	0	0	0	0	0	0	0	0.804123	0.803762	0.802004	--	GO:0016021 integral component of membrane	GO:0004427 inorganic diphosphatase activity;GO:0009678 pyrophosphate hydrolysis-driven proton transmembrane transporter activity	--	K23025	--	IPR004131: Pyrophosphate-energised proton pump	vacuolar membrane	--
AIDAYGPISDNAGGIAE	TRINITY_DN280706_c0_g1::TRINITY_DN280706_c0_g1_i1::g.317328::m.317328	TRINITY_DN280706_c0_g1::TRINITY_DN280706_c0_g1_i1::g.317328 ORF type:internal len:225 (-) TRINITY_DN280706_c0_g1_i1:2-673(-)	--	0	0	0	2.35347	2.09885	2.14453	0	0	0	0	0	0	0	0	0	1.4763	1.5947	1.59359	--	GO:0016021 integral component of membrane	GO:0004427 inorganic diphosphatase activity;GO:0009678 pyrophosphate hydrolysis-driven proton transmembrane transporter activity	--	K23025	--	IPR004131: Pyrophosphate-energised proton pump	vacuolar membrane	--
AIDAYGPISDNAGGIAEMS	TRINITY_DN280706_c0_g1::TRINITY_DN280706_c0_g1_i1::g.317328::m.317328	TRINITY_DN280706_c0_g1::TRINITY_DN280706_c0_g1_i1::g.317328 ORF type:internal len:225 (-) TRINITY_DN280706_c0_g1_i1:2-673(-)	--	0	0	0	0	0	0	0	0	0	0	0	0	0	0	0	0.394974	0.379368	0.381006	--	GO:0016021 integral component of membrane	GO:0004427 inorganic diphosphatase activity;GO:0009678 pyrophosphate hydrolysis-driven proton transmembrane transporter activity	--	K23025	--	IPR004131: Pyrophosphate-energised proton pump	vacuolar membrane	--
AYGPISDNAGGIA	TRINITY_DN280706_c0_g1::TRINITY_DN280706_c0_g1_i1::g.317328::m.317328	TRINITY_DN280706_c0_g1::TRINITY_DN280706_c0_g1_i1::g.317328 ORF type:internal len:225 (-) TRINITY_DN280706_c0_g1_i1:2-673(-)	--	0	0	0	0	0	0	0	0	0	0	0	0	0	0	0	0	0	0	--	GO:0016021 integral component of membrane	GO:0004427 inorganic diphosphatase activity;GO:0009678 pyrophosphate hydrolysis-driven proton transmembrane transporter activity	--	K23025	--	IPR004131: Pyrophosphate-energised proton pump	vacuolar membrane	--
IDAYGPISDNAGGIA	TRINITY_DN280706_c0_g1::TRINITY_DN280706_c0_g1_i1::g.317328::m.317328	TRINITY_DN280706_c0_g1::TRINITY_DN280706_c0_g1_i1::g.317328 ORF type:internal len:225 (-) TRINITY_DN280706_c0_g1_i1:2-673(-)	--	0	0	0	0.515744	0.613013	0.598377	0	0	0	0	0	0	0	0	0	0.76388	0.699825	0.718512	--	GO:0016021 integral component of membrane	GO:0004427 inorganic diphosphatase activity;GO:0009678 pyrophosphate hydrolysis-driven proton transmembrane transporter activity	--	K23025	--	IPR004131: Pyrophosphate-energised proton pump	vacuolar membrane	--
LAIDAYGPISDNAGG	TRINITY_DN280706_c0_g1::TRINITY_DN280706_c0_g1_i1::g.317328::m.317328	TRINITY_DN280706_c0_g1::TRINITY_DN280706_c0_g1_i1::g.317328 ORF type:internal len:225 (-) TRINITY_DN280706_c0_g1_i1:2-673(-)	--	0	0	0	0.739314	0.800992	0.778475	0	0	0	0	0	0	0	0	0	0	0	0	--	GO:0016021 integral component of membrane	GO:0004427 inorganic diphosphatase activity;GO:0009678 pyrophosphate hydrolysis-driven proton transmembrane transporter activity	--	K23025	--	IPR004131: Pyrophosphate-energised proton pump	vacuolar membrane	--
LAIDAYGPISDNAGGIA	TRINITY_DN280706_c0_g1::TRINITY_DN280706_c0_g1_i1::g.317328::m.317328	TRINITY_DN280706_c0_g1::TRINITY_DN280706_c0_g1_i1::g.317328 ORF type:internal len:225 (-) TRINITY_DN280706_c0_g1_i1:2-673(-)	--	0	0	0	1.19394	1.08527	1.14471	0	0	0	0	0	0	0	0	0	0.350353	0.381725	0.37227	--	GO:0016021 integral component of membrane	GO:0004427 inorganic diphosphatase activity;GO:0009678 pyrophosphate hydrolysis-driven proton transmembrane transporter activity	--	K23025	--	IPR004131: Pyrophosphate-energised proton pump	vacuolar membrane	--
LAIDAYGPISDNAGGIAE	TRINITY_DN280706_c0_g1::TRINITY_DN280706_c0_g1_i1::g.317328::m.317328	TRINITY_DN280706_c0_g1::TRINITY_DN280706_c0_g1_i1::g.317328 ORF type:internal len:225 (-) TRINITY_DN280706_c0_g1_i1:2-673(-)	--	0	0	0	2.19427	2.31456	2.28773	0	0	0	0	0	0	0	0	0	0.748744	0.720453	0.714787	--	GO:0016021 integral component of membrane	GO:0004427 inorganic diphosphatase activity;GO:0009678 pyrophosphate hydrolysis-driven proton transmembrane transporter activity	--	K23025	--	IPR004131: Pyrophosphate-energised proton pump	vacuolar membrane	--
IVNEPTAAAIAYGLDK	TRINITY_DN286380_c0_g1::TRINITY_DN286380_c0_g1_i1::g.318206::m.318206	TRINITY_DN286380_c0_g1::TRINITY_DN286380_c0_g1_i1::g.318206 ORF type:internal len:188 (+) TRINITY_DN286380_c0_g1_i1:1-561(+)	--	1.05827	1.02558	1.0456	0	0	0	0.89624	0.796432	0.792903	0.654132	0.704639	0.71647	0	0	0	0	0	0	--	GO:0005783 endoplasmic reticulum	GO:0005524 ATP binding;GO:0140662 ATP-dependent protein folding chaperone	O: Posttranslational modification, protein turnover, chaperones	K09490	ko03060: Protein export;ko04141: Protein processing in endoplasmic reticulum	IPR013126: Heat shock protein 70 family;IPR043129: ATPase, nucleotide binding domain;IPR018181: Heat shock protein 70, conserved site	Cytoplasm	--
FDISIGGSPAGR	TRINITY_DN286437_c0_g1::TRINITY_DN286437_c0_g1_i1::g.318209::m.318209	TRINITY_DN286437_c0_g1::TRINITY_DN286437_c0_g1_i1::g.318209 ORF type:internal len:164 (-) TRINITY_DN286437_c0_g1_i1:2-490(-)	--	0	0	0	0	0	0	0.88344	0.842016	0.810077	0	0	0	0	0	0	0	0	0	GO:0000413 protein peptidyl-prolyl isomerization;GO:0006457 protein folding	GO:0005737 cytoplasm	GO:0003755 peptidyl-prolyl cis-trans isomerase activity;GO:0016018 cyclosporin A binding	O: Posttranslational modification, protein turnover, chaperones	K01802	--	IPR002130: Cyclophilin-type peptidyl-prolyl cis-trans isomerase domain;IPR024936: Cyclophilin-type peptidyl-prolyl cis-trans isomerase;IPR020892: Cyclophilin-type peptidyl-prolyl cis-trans isomerase, conserved site;IPR029000: Cyclophilin-like domain superfamily	Cytoplasm	--
LISWYDNEFGYSNR	TRINITY_DN287159_c0_g1::TRINITY_DN287159_c0_g1_i1::g.318327::m.318327	TRINITY_DN287159_c0_g1::TRINITY_DN287159_c0_g1_i1::g.318327 ORF type:internal len:114 (+) TRINITY_DN287159_c0_g1_i1:2-340(+)	--	4.6639	4.65559	4.26555	2.63261	2.97077	2.7282	4.78201	5.04854	5.15703	1.81825	1.66187	1.62488	3.04908	2.67118	2.93208	1.03501	0.962681	0.971793	--	--	GO:0016620 oxidoreductase activity, acting on the aldehyde or oxo group of donors, NAD or NADP as acceptor	G: Carbohydrate transport and metabolism	K00134	ko00010: Glycolysis / Gluconeogenesis;ko00710: Carbon fixation in photosynthetic organisms;ko01100: Metabolic pathways;ko01110: Biosynthesis of secondary metabolites;ko01200: Carbon metabolism;ko01230: Biosynthesis of amino acids	IPR020829: Glyceraldehyde 3-phosphate dehydrogenase, catalytic domain;IPR020831: Glyceraldehyde/Erythrose phosphate dehydrogenase family	Cytoplasm	--
EHALLAYTLGVK	TRINITY_DN288235_c0_g1::TRINITY_DN288235_c0_g1_i1::g.318477::m.318477	TRINITY_DN288235_c0_g1::TRINITY_DN288235_c0_g1_i1::g.318477 ORF type:internal len:106 (+) TRINITY_DN288235_c0_g1_i1:3-317(+)	--	0.938883	0.965587	0.945587	0	0	0	0.826491	0.765183	0.767487	0	0	0	0	0	0	0	0	0	--	--	GO:0003746 translation elongation factor activity;GO:0003924 GTPase activity;GO:0005525 GTP binding	J: Translation, ribosomal structure and biogenesis	K03231	ko03013: Nucleocytoplasmic transport	IPR000795: Translational (tr)-type GTP-binding domain;IPR027417: P-loop containing nucleoside triphosphate hydrolase	Cytoplasm	--
NMITGTSQADCAVLIVAAGVGEFEAGISK	TRINITY_DN288235_c0_g1::TRINITY_DN288235_c0_g1_i1::g.318477::m.318477	TRINITY_DN288235_c0_g1::TRINITY_DN288235_c0_g1_i1::g.318477 ORF type:internal len:106 (+) TRINITY_DN288235_c0_g1_i1:3-317(+)	--	2.47333	2.54448	2.46559	1.76418	1.55	1.59709	1.93147	2.15442	2.11949	0.722719	0.777439	0.753451	0	0	0	0	0	0	--	--	GO:0003746 translation elongation factor activity;GO:0003924 GTPase activity;GO:0005525 GTP binding	J: Translation, ribosomal structure and biogenesis	K03231	ko03013: Nucleocytoplasmic transport	IPR000795: Translational (tr)-type GTP-binding domain;IPR027417: P-loop containing nucleoside triphosphate hydrolase	Cytoplasm	--
YYVTIIDAPGHRDFIK	TRINITY_DN288235_c0_g1::TRINITY_DN288235_c0_g1_i1::g.318477::m.318477	TRINITY_DN288235_c0_g1::TRINITY_DN288235_c0_g1_i1::g.318477 ORF type:internal len:106 (+) TRINITY_DN288235_c0_g1_i1:3-317(+)	--	0.740104	0.765585	0.73559	0	0	0	0.892679	0.996496	0.953365	0	0	0	0.512517	0.471933	0.478521	0	0	0	--	--	GO:0003746 translation elongation factor activity;GO:0003924 GTPase activity;GO:0005525 GTP binding	J: Translation, ribosomal structure and biogenesis	K03231	ko03013: Nucleocytoplasmic transport	IPR000795: Translational (tr)-type GTP-binding domain;IPR027417: P-loop containing nucleoside triphosphate hydrolase	Cytoplasm	--
HGLEVIYMIEPIDEYCVQQLK	TRINITY_DN291261_c0_g1::TRINITY_DN291261_c0_g1_i1::g.318848::m.318848	TRINITY_DN291261_c0_g1::TRINITY_DN291261_c0_g1_i1::g.318848 ORF type:internal len:102 (+) TRINITY_DN291261_c0_g1_i1:3-305(+)	--	0.695722	0.655482	0.654718	0	0	0	1.68112	1.80749	1.77481	0	0	0	0	0	0	0	0	0	GO:0006457 protein folding	--	GO:0005524 ATP binding;GO:0016887 ATP hydrolysis activity;GO:0051082 unfolded protein binding	O: Posttranslational modification, protein turnover, chaperones	K04079	ko04141: Protein processing in endoplasmic reticulum;ko04626: Plant-pathogen interaction	IPR020568: Ribosomal protein S5 domain 2-type fold;IPR001404: Heat shock protein Hsp90 family	Nucleus	--
KIKEKLPGKH	TRINITY_DN29167_c0_g1::TRINITY_DN29167_c0_g1_i1::g.10731::m.10731	TRINITY_DN29167_c0_g1::TRINITY_DN29167_c0_g1_i1::g.10731 ORF type:5prime_partial len:106 (-) TRINITY_DN29167_c0_g1_i1:214-531(-)	--	0	0	0	0	0	0	0	0	0	0	0	0	0	0	0	0.89101	0.991003	0.976409	GO:0009409 response to cold;GO:0009414 response to water deprivation;GO:0009737 response to abscisic acid	--	GO:0046872 metal ion binding	--	--	--	IPR000167: Dehydrin;IPR030513: Dehydrin, conserved site	Nucleus	--
LYTLVTYVPVTTFK	TRINITY_DN29200_c0_g1::TRINITY_DN29200_c0_g1_i1::g.10756::m.10756	TRINITY_DN29200_c0_g1::TRINITY_DN29200_c0_g1_i1::g.10756 ORF type:5prime_partial len:133 (-) TRINITY_DN29200_c0_g1_i1:62-460(-)	--	0.707233	0.785575	0.714458	0	0	0	0.944958	0.994407	0.98929	0	0	0	0.604562	0.708462	0.68839	0	0	0	GO:0006412 translation	GO:0005840 ribosome	GO:0003735 structural constituent of ribosome	J: Translation, ribosomal structure and biogenesis	K02910	ko03010: Ribosome	IPR000054: Ribosomal protein L31e;IPR020052: Ribosomal protein L31e, conserved site;IPR023621: Ribosomal protein L31e domain superfamily	Cytoplasm	--
VPTANVSVVDLTCRLEK	TRINITY_DN294156_c0_g1::TRINITY_DN294156_c0_g1_i1::g.319184::m.319184	TRINITY_DN294156_c0_g1::TRINITY_DN294156_c0_g1_i1::g.319184 ORF type:internal len:115 (-) TRINITY_DN294156_c0_g1_i1:1-342(-)	--	0	0	0	0.724216	0.722827	0.722562	0	0	0	0.680166	0.634458	0.61508	0.42865	0.466898	0.479291	0	0	0	--	--	GO:0016620 oxidoreductase activity, acting on the aldehyde or oxo group of donors, NAD or NADP as acceptor;GO:0051287 NAD binding	G: Carbohydrate transport and metabolism	K00134	ko00010: Glycolysis / Gluconeogenesis;ko00710: Carbon fixation in photosynthetic organisms;ko01100: Metabolic pathways;ko01110: Biosynthesis of secondary metabolites;ko01200: Carbon metabolism;ko01230: Biosynthesis of amino acids	IPR020831: Glyceraldehyde/Erythrose phosphate dehydrogenase family;IPR020829: Glyceraldehyde 3-phosphate dehydrogenase, catalytic domain	chloroplast	--
KTMEINPENAIMEEL	TRINITY_DN29485_c0_g1::TRINITY_DN29485_c0_g1_i1::g.10902::m.10902	TRINITY_DN29485_c0_g1::TRINITY_DN29485_c0_g1_i1::g.10902 ORF type:5prime_partial len:103 (+) TRINITY_DN29485_c0_g1_i1:1-309(+)	--	0	0	0	0	0	0	0	0	0	0	0	0	1.03577	0.933645	1.01315	0.434017	0.443377	0.475282	GO:0006457 protein folding	GO:0005737 cytoplasm	GO:0005524 ATP binding;GO:0016887 ATP hydrolysis activity;GO:0051082 unfolded protein binding	O: Posttranslational modification, protein turnover, chaperones	K04079	ko04141: Protein processing in endoplasmic reticulum;ko04626: Plant-pathogen interaction	IPR037196: HSP90, C-terminal domain;IPR001404: Heat shock protein Hsp90 family	Nucleus	--
TMEINPENAIMEEL	TRINITY_DN29485_c0_g1::TRINITY_DN29485_c0_g1_i1::g.10902::m.10902	TRINITY_DN29485_c0_g1::TRINITY_DN29485_c0_g1_i1::g.10902 ORF type:5prime_partial len:103 (+) TRINITY_DN29485_c0_g1_i1:1-309(+)	--	0	0	0	0	0	0	0	0	0	0	0	0	1.14329	1.14602	1.14788	0.441653	0.41849	0.385793	GO:0006457 protein folding	GO:0005737 cytoplasm	GO:0005524 ATP binding;GO:0016887 ATP hydrolysis activity;GO:0051082 unfolded protein binding	O: Posttranslational modification, protein turnover, chaperones	K04079	ko04141: Protein processing in endoplasmic reticulum;ko04626: Plant-pathogen interaction	IPR037196: HSP90, C-terminal domain;IPR001404: Heat shock protein Hsp90 family	Nucleus	--
AYDEDEDMPGGAQRVQ	TRINITY_DN300526_c0_g1::TRINITY_DN300526_c0_g1_i1::g.320799::m.320799	TRINITY_DN300526_c0_g1::TRINITY_DN300526_c0_g1_i1::g.320799 ORF type:5prime_partial len:105 (-) TRINITY_DN300526_c0_g1_i1:280-594(-)	--	0	0	0	0	0	0	3.1271	2.83152	2.95589	0	0	0	0	0	0	0.497463	0.541045	0.538576	GO:0009408 response to heat;GO:0042026 protein refolding	GO:0005737 cytoplasm;GO:0005783 endoplasmic reticulum;GO:0005829 cytosol	GO:0005524 ATP binding;GO:0030544 Hsp70 protein binding;GO:0046872 metal ion binding;GO:0051082 unfolded protein binding;GO:0051087 chaperone binding	O: Posttranslational modification, protein turnover, chaperones	K09503	ko04141: Protein processing in endoplasmic reticulum	IPR008971: HSP40/DnaJ peptide-binding;IPR044713: DnaJ homolog subfamily A member 1/2-like	Mitochondrion	--
DEDMPGGAQRVQ	TRINITY_DN300526_c0_g1::TRINITY_DN300526_c0_g1_i1::g.320799::m.320799	TRINITY_DN300526_c0_g1::TRINITY_DN300526_c0_g1_i1::g.320799 ORF type:5prime_partial len:105 (-) TRINITY_DN300526_c0_g1_i1:280-594(-)	--	0	0	0	0	0	0	0	0	0	0	0	0	0	0	0	1.9778	1.81294	1.79694	GO:0009408 response to heat;GO:0042026 protein refolding	GO:0005737 cytoplasm;GO:0005783 endoplasmic reticulum;GO:0005829 cytosol	GO:0005524 ATP binding;GO:0030544 Hsp70 protein binding;GO:0046872 metal ion binding;GO:0051082 unfolded protein binding;GO:0051087 chaperone binding	O: Posttranslational modification, protein turnover, chaperones	K09503	ko04141: Protein processing in endoplasmic reticulum	IPR008971: HSP40/DnaJ peptide-binding;IPR044713: DnaJ homolog subfamily A member 1/2-like	Mitochondrion	--
EDEDMPGGAQRVQ	TRINITY_DN300526_c0_g1::TRINITY_DN300526_c0_g1_i1::g.320799::m.320799	TRINITY_DN300526_c0_g1::TRINITY_DN300526_c0_g1_i1::g.320799 ORF type:5prime_partial len:105 (-) TRINITY_DN300526_c0_g1_i1:280-594(-)	--	0	0	0	0	0	0	1.50192	1.67136	1.57416	0	0	0	0	0	0	0	0	0	GO:0009408 response to heat;GO:0042026 protein refolding	GO:0005737 cytoplasm;GO:0005783 endoplasmic reticulum;GO:0005829 cytosol	GO:0005524 ATP binding;GO:0030544 Hsp70 protein binding;GO:0046872 metal ion binding;GO:0051082 unfolded protein binding;GO:0051087 chaperone binding	O: Posttranslational modification, protein turnover, chaperones	K09503	ko04141: Protein processing in endoplasmic reticulum	IPR008971: HSP40/DnaJ peptide-binding;IPR044713: DnaJ homolog subfamily A member 1/2-like	Mitochondrion	--
EDMPGGAQRVQ	TRINITY_DN300526_c0_g1::TRINITY_DN300526_c0_g1_i1::g.320799::m.320799	TRINITY_DN300526_c0_g1::TRINITY_DN300526_c0_g1_i1::g.320799 ORF type:5prime_partial len:105 (-) TRINITY_DN300526_c0_g1_i1:280-594(-)	--	0	0	0	0	0	0	0.958087	0.882943	0.926368	0	0	0	0	0	0	0	0	0	GO:0009408 response to heat;GO:0042026 protein refolding	GO:0005737 cytoplasm;GO:0005783 endoplasmic reticulum;GO:0005829 cytosol	GO:0005524 ATP binding;GO:0030544 Hsp70 protein binding;GO:0046872 metal ion binding;GO:0051082 unfolded protein binding;GO:0051087 chaperone binding	O: Posttranslational modification, protein turnover, chaperones	K09503	ko04141: Protein processing in endoplasmic reticulum	IPR008971: HSP40/DnaJ peptide-binding;IPR044713: DnaJ homolog subfamily A member 1/2-like	Mitochondrion	--
QEAYDEDEDMPGGAQRVQ	TRINITY_DN300526_c0_g1::TRINITY_DN300526_c0_g1_i1::g.320799::m.320799	TRINITY_DN300526_c0_g1::TRINITY_DN300526_c0_g1_i1::g.320799 ORF type:5prime_partial len:105 (-) TRINITY_DN300526_c0_g1_i1:280-594(-)	--	0	0	0	0	0	0	0	0	0	0	0	0	0	0	0	0.533422	0.598767	0.570954	GO:0009408 response to heat;GO:0042026 protein refolding	GO:0005737 cytoplasm;GO:0005783 endoplasmic reticulum;GO:0005829 cytosol	GO:0005524 ATP binding;GO:0030544 Hsp70 protein binding;GO:0046872 metal ion binding;GO:0051082 unfolded protein binding;GO:0051087 chaperone binding	O: Posttranslational modification, protein turnover, chaperones	K09503	ko04141: Protein processing in endoplasmic reticulum	IPR008971: HSP40/DnaJ peptide-binding;IPR044713: DnaJ homolog subfamily A member 1/2-like	Mitochondrion	--
GALQDLNNSITRYFLNN	TRINITY_DN302716_c0_g1::TRINITY_DN302716_c0_g1_i1::g.321761::m.321761	TRINITY_DN302716_c0_g1::TRINITY_DN302716_c0_g1_i1::g.321761 ORF type:complete len:704 (-) TRINITY_DN302716_c0_g1_i1:478-2589(-)	--	0	0	0	0	0	0	0	0	0	0	0	0	0.933539	0.81526	0.880104	0	0	0	--	GO:0016021 integral component of membrane	GO:0016791 phosphatase activity	I: Lipid transport and metabolism	K21797	ko00562: Inositol phosphate metabolism;ko01100: Metabolic pathways;ko04070: Phosphatidylinositol signaling system	IPR002013: SAC domain	chloroplast	--
AVIFQQKKTA	TRINITY_DN303881_c0_g1::TRINITY_DN303881_c0_g1_i1::g.322152::m.322152	TRINITY_DN303881_c0_g1::TRINITY_DN303881_c0_g1_i1::g.322152 ORF type:5prime_partial len:122 (+) TRINITY_DN303881_c0_g1_i1:1-366(+)	--	0	0	0	0	0	0	0.933637	0.836967	0.914145	4.65669	4.64367	4.64897	0	0	0	0	0	0	--	GO:0016021 integral component of membrane	--	--	--	--	--	Nucleus	--
DVKPWDDETDMK	TRINITY_DN305751_c0_g1::TRINITY_DN305751_c0_g1_i1::g.322772::m.322772	TRINITY_DN305751_c0_g1::TRINITY_DN305751_c0_g1_i1::g.322772 ORF type:5prime_partial len:173 (+) TRINITY_DN305751_c0_g1_i1:1-519(+)	--	0	0	0	0	0	0	5.80783	5.09697	5.16865	0	0	0	0	0	0	0	0	0	GO:0006414 translational elongation	GO:0005829 cytosol;GO:0005853 eukaryotic translation elongation factor 1 complex	GO:0003746 translation elongation factor activity;GO:0005085 guanyl-nucleotide exchange factor activity	K: Transcription	K03232	--	IPR014038: Translation elongation factor EF1B, beta/delta subunit, guanine nucleotide exchange domain;IPR001326: Translation elongation factor EF1B, beta/delta chains, conserved site;IPR036219: Translation elongation factor eEF-1beta-like superfamily;IPR014717: Translation elongation factor EF1B/ribosomal protein S6	chloroplast	--
WDDETDMKKLE	TRINITY_DN305751_c0_g1::TRINITY_DN305751_c0_g1_i1::g.322772::m.322772	TRINITY_DN305751_c0_g1::TRINITY_DN305751_c0_g1_i1::g.322772 ORF type:5prime_partial len:173 (+) TRINITY_DN305751_c0_g1_i1:1-519(+)	--	0	0	0	0.734913	0.697166	0.792589	0	0	0	0	0	0	0	0	0	0	0	0	GO:0006414 translational elongation	GO:0005829 cytosol;GO:0005853 eukaryotic translation elongation factor 1 complex	GO:0003746 translation elongation factor activity;GO:0005085 guanyl-nucleotide exchange factor activity	K: Transcription	K03232	--	IPR014038: Translation elongation factor EF1B, beta/delta subunit, guanine nucleotide exchange domain;IPR001326: Translation elongation factor EF1B, beta/delta chains, conserved site;IPR036219: Translation elongation factor eEF-1beta-like superfamily;IPR014717: Translation elongation factor EF1B/ribosomal protein S6	chloroplast	--
SAYALGGLGSGFANNREELKNLSSR	TRINITY_DN306428_c0_g1::TRINITY_DN306428_c0_g1_i1::g.322985::m.322985	TRINITY_DN306428_c0_g1::TRINITY_DN306428_c0_g1_i1::g.322985 ORF type:internal len:343 (+) TRINITY_DN306428_c0_g1_i1:1-1026(+)	--	0	0	0	0	0	0	0.468667	0.437283	0.454137	0	0	0	0	0	0	0	0	0	GO:0006807 nitrogen compound metabolic process	GO:0016021 integral component of membrane	GO:0005524 ATP binding;GO:0016874 ligase activity;GO:0017022 myosin binding;GO:0046872 metal ion binding	R: General function prediction only	K11540	ko00240: Pyrimidine metabolism;ko00250: Alanine, aspartate and glutamate metabolism;ko01100: Metabolic pathways;ko01240: Biosynthesis of cofactors	IPR036897: Carbamoyl-phosphate synthetase, large subunit oligomerisation domain superfamily;IPR005479: Carbamoyl-phosphate synthetase large subunit-like, ATP-binding domain;IPR005480: Carbamoyl-phosphate synthetase, large subunit oligomerisation domain;IPR011761: ATP-grasp fold;IPR005483: Carbamoyl-phosphate synthase large subunit, CPSase domain	Cytoskeleton	--
LFTNDLHISSGN	TRINITY_DN307591_c0_g1::TRINITY_DN307591_c0_g1_i1::g.323341::m.323341	TRINITY_DN307591_c0_g1::TRINITY_DN307591_c0_g1_i1::g.323341 ORF type:internal len:112 (+) TRINITY_DN307591_c0_g1_i1:1-333(+)	--	0	0	0	0	0	0	0	0	0	1.37159	1.29217	1.28098	0	0	0	0	0	0	--	--	--	--	--	--	--	chloroplast	--
GKMSTKEVDEQM	TRINITY_DN311_c0_g1::TRINITY_DN311_c0_g1_i1::g.145::m.145	TRINITY_DN311_c0_g1::TRINITY_DN311_c0_g1_i1::g.145 ORF type:internal len:114 (-) TRINITY_DN311_c0_g1_i1:3-341(-)	--	0	0	0	0	0	0	0	0	0	0	0	0	0	0	0	1.72056	1.52011	1.63363	GO:0007017 microtubule-based process	GO:0005874 microtubule	GO:0005200 structural constituent of cytoskeleton;GO:0005525 GTP binding	Z: Cytoskeleton	K07375	ko04145: Phagosome;ko04814: Motor proteins	IPR002453: Beta tubulin;IPR000217: Tubulin;IPR023123: Tubulin, C-terminal;IPR008280: Tubulin/FtsZ, C-terminal;IPR018316: Tubulin/FtsZ, 2-layer sandwich domain;IPR037103: Tubulin/FtsZ-like, C-terminal domain	Cytoplasm	--
VTIAQGGVLPNIQAVLLPK	TRINITY_DN315776_c0_g1::TRINITY_DN315776_c0_g1_i1::g.325681::m.325681	TRINITY_DN315776_c0_g1::TRINITY_DN315776_c0_g1_i1::g.325681 ORF type:complete len:125 (-) TRINITY_DN315776_c0_g1_i1:323-697(-)	--	11.3626	11.3655	11.549	5.98054	5.64789	5.20935	9.25519	10.1111	10.3435	5.44336	5.06291	4.74974	9.62451	8.89566	8.63199	2.89218	2.57308	2.78641	--	GO:0000786 nucleosome;GO:0005634 nucleus	GO:0003677 DNA binding;GO:0030527 structural constituent of chromatin;GO:0046982 protein heterodimerization activity	B: Chromatin structure and dynamics	K11251	ko03082: ATP-dependent chromatin remodeling	IPR009072: Histone-fold;IPR002119: Histone H2A;IPR032454: Histone H2A, C-terminal domain;IPR032458: Histone H2A conserved site;IPR007125: Histone H2A/H2B/H3	Nucleus	--
ASSSLEKSYELPDGQVIT	TRINITY_DN316636_c0_g1::TRINITY_DN316636_c0_g1_i1::g.325853::m.325853	TRINITY_DN316636_c0_g1::TRINITY_DN316636_c0_g1_i1::g.325853 ORF type:internal len:167 (-) TRINITY_DN316636_c0_g1_i1:3-500(-)	--	0	0	0	0	0	0	0	0	0	0	0	0	0	0	0	0.95341	0.894305	0.87505	--	GO:0005856 cytoskeleton	GO:0005524 ATP binding	Z: Cytoskeleton	K10355	ko04814: Motor proteins	IPR004000: Actin family;IPR043129: ATPase, nucleotide binding domain	Cytoplasm	--
DYIEFEDEDIDKI	TRINITY_DN318668_c0_g1::TRINITY_DN318668_c0_g1_i1::g.326319::m.326319	TRINITY_DN318668_c0_g1::TRINITY_DN318668_c0_g1_i1::g.326319 ORF type:5prime_partial len:111 (+) TRINITY_DN318668_c0_g1_i1:3-335(+)	--	0	0	0	0	0	0	1.47829	1.57915	1.64258	0	0	0	0	0	0	0	0	0	GO:0006413 translational initiation	GO:0005737 cytoplasm	GO:0003723 RNA binding;GO:0003743 translation initiation factor activity	J: Translation, ribosomal structure and biogenesis	K03236	--	IPR018104: Translation initiation factor 1A (eIF-1A), conserved site;IPR006196: RNA-binding domain, S1, IF1 type;IPR012340: Nucleic acid-binding, OB-fold;IPR001253: Translation initiation factor 1A (eIF-1A)	Nucleus	--
FEDEDIDKI	TRINITY_DN318668_c0_g1::TRINITY_DN318668_c0_g1_i1::g.326319::m.326319	TRINITY_DN318668_c0_g1::TRINITY_DN318668_c0_g1_i1::g.326319 ORF type:5prime_partial len:111 (+) TRINITY_DN318668_c0_g1_i1:3-335(+)	--	0	0	0	0.32709	0.301957	0.31377	1.02891	1.1327	1.1028	0	0	0	0	0	0	0.728035	0.822368	0.792599	GO:0006413 translational initiation	GO:0005737 cytoplasm	GO:0003723 RNA binding;GO:0003743 translation initiation factor activity	J: Translation, ribosomal structure and biogenesis	K03236	--	IPR018104: Translation initiation factor 1A (eIF-1A), conserved site;IPR006196: RNA-binding domain, S1, IF1 type;IPR012340: Nucleic acid-binding, OB-fold;IPR001253: Translation initiation factor 1A (eIF-1A)	Nucleus	--
IEEQKIVK	TRINITY_DN31922_c0_g1::TRINITY_DN31922_c0_g1_i1::g.12003::m.12003	TRINITY_DN31922_c0_g1::TRINITY_DN31922_c0_g1_i1::g.12003 ORF type:5prime_partial len:134 (+) TRINITY_DN31922_c0_g1_i1:2-403(+)	--	0	0	0	0	0	0	0	0	0	0	0	0	0	0	0	2.22709	2.49403	2.4274	GO:0006412 translation	GO:0005840 ribosome	GO:0003735 structural constituent of ribosome	J: Translation, ribosomal structure and biogenesis	K02915	ko03010: Ribosome	IPR008195: Ribosomal protein L34Ae	Nucleus	--
IEEQKIVKK	TRINITY_DN31922_c0_g1::TRINITY_DN31922_c0_g1_i1::g.12003::m.12003	TRINITY_DN31922_c0_g1::TRINITY_DN31922_c0_g1_i1::g.12003 ORF type:5prime_partial len:134 (+) TRINITY_DN31922_c0_g1_i1:2-403(+)	--	0	0	0	0	0	0	0	0	0	0	0	0	0	0	0	0.446192	0.427187	0.395296	GO:0006412 translation	GO:0005840 ribosome	GO:0003735 structural constituent of ribosome	J: Translation, ribosomal structure and biogenesis	K02915	ko03010: Ribosome	IPR008195: Ribosomal protein L34Ae	Nucleus	--
ALTVPELTQQMFDAK	TRINITY_DN321208_c0_g1::TRINITY_DN321208_c0_g1_i1::g.326819::m.326819	TRINITY_DN321208_c0_g1::TRINITY_DN321208_c0_g1_i1::g.326819 ORF type:internal len:143 (-) TRINITY_DN321208_c0_g1_i1:2-427(-)	--	1.46665	1.42559	1.45779	0.783251	0.851988	0.852482	1.31607	1.23109	1.18218	0.721724	0.675621	0.688154	0	0	0	0	0	0	GO:0007017 microtubule-based process	GO:0005874 microtubule	GO:0005200 structural constituent of cytoskeleton;GO:0005525 GTP binding	Z: Cytoskeleton	K07375	ko04145: Phagosome;ko04814: Motor proteins	IPR000217: Tubulin;IPR018316: Tubulin/FtsZ, 2-layer sandwich domain;IPR036525: Tubulin/FtsZ, GTPase domain superfamily;IPR037103: Tubulin/FtsZ-like, C-terminal domain;IPR008280: Tubulin/FtsZ, C-terminal;IPR003008: Tubulin/FtsZ, GTPase domain;IPR002453: Beta tubulin	chloroplast	--
KVSDTVVEPYNATLS	TRINITY_DN321208_c0_g1::TRINITY_DN321208_c0_g1_i1::g.326819::m.326819	TRINITY_DN321208_c0_g1::TRINITY_DN321208_c0_g1_i1::g.326819 ORF type:internal len:143 (-) TRINITY_DN321208_c0_g1_i1:2-427(-)	--	0	0	0	0	0	0	0	0	0	0	0	0	0	0	0	1.3629	1.49792	1.52022	GO:0007017 microtubule-based process	GO:0005874 microtubule	GO:0005200 structural constituent of cytoskeleton;GO:0005525 GTP binding	Z: Cytoskeleton	K07375	ko04145: Phagosome;ko04814: Motor proteins	IPR000217: Tubulin;IPR018316: Tubulin/FtsZ, 2-layer sandwich domain;IPR036525: Tubulin/FtsZ, GTPase domain superfamily;IPR037103: Tubulin/FtsZ-like, C-terminal domain;IPR008280: Tubulin/FtsZ, C-terminal;IPR003008: Tubulin/FtsZ, GTPase domain;IPR002453: Beta tubulin	chloroplast	--
SPKVSDTVVEPYN	TRINITY_DN321208_c0_g1::TRINITY_DN321208_c0_g1_i1::g.326819::m.326819	TRINITY_DN321208_c0_g1::TRINITY_DN321208_c0_g1_i1::g.326819 ORF type:internal len:143 (-) TRINITY_DN321208_c0_g1_i1:2-427(-)	--	0	0	0	0.854451	0.889373	0.81598	0	0	0	0	0	0	0	0	0	2.04006	2.15667	2.23107	GO:0007017 microtubule-based process	GO:0005874 microtubule	GO:0005200 structural constituent of cytoskeleton;GO:0005525 GTP binding	Z: Cytoskeleton	K07375	ko04145: Phagosome;ko04814: Motor proteins	IPR000217: Tubulin;IPR018316: Tubulin/FtsZ, 2-layer sandwich domain;IPR036525: Tubulin/FtsZ, GTPase domain superfamily;IPR037103: Tubulin/FtsZ-like, C-terminal domain;IPR008280: Tubulin/FtsZ, C-terminal;IPR003008: Tubulin/FtsZ, GTPase domain;IPR002453: Beta tubulin	chloroplast	--
SPKVSDTVVEPYNAT	TRINITY_DN321208_c0_g1::TRINITY_DN321208_c0_g1_i1::g.326819::m.326819	TRINITY_DN321208_c0_g1::TRINITY_DN321208_c0_g1_i1::g.326819 ORF type:internal len:143 (-) TRINITY_DN321208_c0_g1_i1:2-427(-)	--	0	0	0	0	0	0	0	0	0	0	0	0	0	0	0	1.3037	1.18961	1.14837	GO:0007017 microtubule-based process	GO:0005874 microtubule	GO:0005200 structural constituent of cytoskeleton;GO:0005525 GTP binding	Z: Cytoskeleton	K07375	ko04145: Phagosome;ko04814: Motor proteins	IPR000217: Tubulin;IPR018316: Tubulin/FtsZ, 2-layer sandwich domain;IPR036525: Tubulin/FtsZ, GTPase domain superfamily;IPR037103: Tubulin/FtsZ-like, C-terminal domain;IPR008280: Tubulin/FtsZ, C-terminal;IPR003008: Tubulin/FtsZ, GTPase domain;IPR002453: Beta tubulin	chloroplast	--
SPKVSDTVVEPYNATL	TRINITY_DN321208_c0_g1::TRINITY_DN321208_c0_g1_i1::g.326819::m.326819	TRINITY_DN321208_c0_g1::TRINITY_DN321208_c0_g1_i1::g.326819 ORF type:internal len:143 (-) TRINITY_DN321208_c0_g1_i1:2-427(-)	--	0	0	0	0	0	0	0	0	0	0	0	0	0	0	0	0.619203	0.559952	0.552123	GO:0007017 microtubule-based process	GO:0005874 microtubule	GO:0005200 structural constituent of cytoskeleton;GO:0005525 GTP binding	Z: Cytoskeleton	K07375	ko04145: Phagosome;ko04814: Motor proteins	IPR000217: Tubulin;IPR018316: Tubulin/FtsZ, 2-layer sandwich domain;IPR036525: Tubulin/FtsZ, GTPase domain superfamily;IPR037103: Tubulin/FtsZ-like, C-terminal domain;IPR008280: Tubulin/FtsZ, C-terminal;IPR003008: Tubulin/FtsZ, GTPase domain;IPR002453: Beta tubulin	chloroplast	--
SPKVSDTVVEPYNATLS	TRINITY_DN321208_c0_g1::TRINITY_DN321208_c0_g1_i1::g.326819::m.326819	TRINITY_DN321208_c0_g1::TRINITY_DN321208_c0_g1_i1::g.326819 ORF type:internal len:143 (-) TRINITY_DN321208_c0_g1_i1:2-427(-)	--	0	0	0	0	0	0	0	0	0	0	0	0	0	0	0	5.5153	5.29509	4.95689	GO:0007017 microtubule-based process	GO:0005874 microtubule	GO:0005200 structural constituent of cytoskeleton;GO:0005525 GTP binding	Z: Cytoskeleton	K07375	ko04145: Phagosome;ko04814: Motor proteins	IPR000217: Tubulin;IPR018316: Tubulin/FtsZ, 2-layer sandwich domain;IPR036525: Tubulin/FtsZ, GTPase domain superfamily;IPR037103: Tubulin/FtsZ-like, C-terminal domain;IPR008280: Tubulin/FtsZ, C-terminal;IPR003008: Tubulin/FtsZ, GTPase domain;IPR002453: Beta tubulin	chloroplast	--
VSDTVVEPYNATLSVHQLVENTDETYCIDNEALYDICFR	TRINITY_DN321208_c0_g1::TRINITY_DN321208_c0_g1_i1::g.326819::m.326819	TRINITY_DN321208_c0_g1::TRINITY_DN321208_c0_g1_i1::g.326819 ORF type:internal len:143 (-) TRINITY_DN321208_c0_g1_i1:2-427(-)	--	1.86198	1.83447	1.84448	1.0312	1.03749	1.08332	1.45256	1.32249	1.37652	0	0	0	0	0	0	0	0	0	GO:0007017 microtubule-based process	GO:0005874 microtubule	GO:0005200 structural constituent of cytoskeleton;GO:0005525 GTP binding	Z: Cytoskeleton	K07375	ko04145: Phagosome;ko04814: Motor proteins	IPR000217: Tubulin;IPR018316: Tubulin/FtsZ, 2-layer sandwich domain;IPR036525: Tubulin/FtsZ, GTPase domain superfamily;IPR037103: Tubulin/FtsZ-like, C-terminal domain;IPR008280: Tubulin/FtsZ, C-terminal;IPR003008: Tubulin/FtsZ, GTPase domain;IPR002453: Beta tubulin	chloroplast	--
NGDAGFVKMIPTKP	TRINITY_DN330336_c0_g1::TRINITY_DN330336_c0_g1_i1::g.328456::m.328456	TRINITY_DN330336_c0_g1::TRINITY_DN330336_c0_g1_i1::g.328456 ORF type:internal len:123 (+) TRINITY_DN330336_c0_g1_i1:1-366(+)	--	0	0	0	0.76245	0.734259	0.710169	0	0	0	0	0	0	0	0	0	0	0	0	GO:0006412 translation	--	GO:0005525 GTP binding	J: Translation, ribosomal structure and biogenesis	K03231	ko03013: Nucleocytoplasmic transport	IPR009001: Translation elongation factor EF1A/initiation factor IF2gamma, C-terminal;IPR004160: Translation elongation factor EFTu/EF1A, C-terminal	Cytoplasm	--
DTQVKEMDVEV	TRINITY_DN333539_c0_g1::TRINITY_DN333539_c0_g1_i1::g.328929::m.328929	TRINITY_DN333539_c0_g1::TRINITY_DN333539_c0_g1_i1::g.328929 ORF type:5prime_partial len:103 (+) TRINITY_DN333539_c0_g1_i1:1-309(+)	--	1.00279	1.00656	1.00325	1.01764	0.897734	0.89841	0	0	0	0	0	0	0	0	0	0	0	0	--	--	--	--	--	--	--	Cytoplasm	--
SREIFLSQPILLELEAPLK	TRINITY_DN334135_c0_g1::TRINITY_DN334135_c0_g1_i1::g.329001::m.329001	TRINITY_DN334135_c0_g1::TRINITY_DN334135_c0_g1_i1::g.329001 ORF type:internal len:111 (-) TRINITY_DN334135_c0_g1_i1:1-330(-)	--	0.585474	0.577895	0.578879	0	0	0	0.694761	0.62082	0.636824	0	0	0	0.398719	0.381384	0.379915	0	0	0	--	--	GO:0017018 myosin phosphatase activity;GO:0046872 metal ion binding	T: Signal transduction mechanisms;R: General function prediction only	K06269	ko03015: mRNA surveillance pathway	IPR004843: Calcineurin-like phosphoesterase domain, ApaH type;IPR031675: Serine-threonine protein phosphatase, N-terminal;IPR029052: Metallo-dependent phosphatase-like;IPR006186: Serine/threonine-specific protein phosphatase/bis(5-nucleosyl)-tetraphosphatase	Cytoplasm	--
FGYVDFESAEDLEK	TRINITY_DN339381_c0_g1::TRINITY_DN339381_c0_g1_i1::g.329594::m.329594	TRINITY_DN339381_c0_g1::TRINITY_DN339381_c0_g1_i1::g.329594 ORF type:internal len:127 (+) TRINITY_DN339381_c0_g1_i1:1-378(+)	--	0.912052	0.958871	0.900145	0.546067	0.5139	0.484688	1.46899	1.61544	1.60031	0.688314	0.684529	0.68276	0.575596	0.574064	0.577501	0	0	0	GO:0000478 endonucleolytic cleavage involved in rRNA processing;GO:0001731 formation of translation preinitiation complex;GO:0006364 rRNA processing;GO:0010305 leaf vascular tissue pattern formation;GO:0010588 cotyledon vascular tissue pattern formation;GO:0042254 ribosome biogenesis;GO:0048364 root development;GO:0048366 leaf development;GO:0048367 shoot system development;GO:0080056 petal vascu…	GO:0005634 nucleus;GO:0005730 nucleolus;GO:0005739 mitochondrion	GO:0003677 DNA binding;GO:0003729 mRNA binding;GO:0033592 RNA strand annealing activity;GO:0034057 RNA strand-exchange activity;GO:0043024 ribosomal small subunit binding	A: RNA processing and modification;J: Translation, ribosomal structure and biogenesis	K11294	--	IPR012677: Nucleotide-binding alpha-beta plait domain superfamily;IPR000504: RNA recognition motif domain;IPR035979: RNA-binding domain superfamily	Nucleus	--
EEASDYLELDTIK	TRINITY_DN340267_c0_g1::TRINITY_DN340267_c0_g1_i1::g.329671::m.329671	TRINITY_DN340267_c0_g1::TRINITY_DN340267_c0_g1_i1::g.329671 ORF type:internal len:109 (+) TRINITY_DN340267_c0_g1_i1:2-325(+)	--	1.32438	1.42558	1.36887	0.960194	0.896912	0.921802	0.995968	0.992236	0.990787	0.621666	0.54595	0.556332	0.587602	0.566025	0.552106	0	0	0	GO:0006457 protein folding	--	GO:0005524 ATP binding;GO:0016887 ATP hydrolysis activity;GO:0051082 unfolded protein binding	O: Posttranslational modification, protein turnover, chaperones	K09487	ko04141: Protein processing in endoplasmic reticulum;ko04626: Plant-pathogen interaction	IPR036890: Histidine kinase/HSP90-like ATPase superfamily;IPR001404: Heat shock protein Hsp90 family;IPR020575: Heat shock protein Hsp90, N-terminal	Nucleus	--
YSQFINFPIYVWSSK	TRINITY_DN340267_c0_g1::TRINITY_DN340267_c0_g1_i1::g.329671::m.329671	TRINITY_DN340267_c0_g1::TRINITY_DN340267_c0_g1_i1::g.329671 ORF type:internal len:109 (+) TRINITY_DN340267_c0_g1_i1:2-325(+)	--	0.921072	0.952258	0.915875	0	0	0	0	0	0	0	0	0	0	0	0	0	0	0	GO:0006457 protein folding	--	GO:0005524 ATP binding;GO:0016887 ATP hydrolysis activity;GO:0051082 unfolded protein binding	O: Posttranslational modification, protein turnover, chaperones	K09487	ko04141: Protein processing in endoplasmic reticulum;ko04626: Plant-pathogen interaction	IPR036890: Histidine kinase/HSP90-like ATPase superfamily;IPR001404: Heat shock protein Hsp90 family;IPR020575: Heat shock protein Hsp90, N-terminal	Nucleus	--
SSPWAADHHSRQLGDIFNTSNSHPIQHAAFNGTMPSPFLFPRDSSDGGG	TRINITY_DN35589_c0_g1::TRINITY_DN35589_c0_g1_i1::g.13515::m.13515	TRINITY_DN35589_c0_g1::TRINITY_DN35589_c0_g1_i1::g.13515 ORF type:3prime_partial len:121 (-) TRINITY_DN35589_c0_g1_i1:3-362(-)	--	0	0	0	0	0	0	0	0	0	0	0	0	0	0	0	0	0	0	--	--	--	--	--	--	--	Nucleus	--
FAVDEHNKKE	TRINITY_DN35910_c0_g1::TRINITY_DN35910_c0_g1_i1::g.13665::m.13665	TRINITY_DN35910_c0_g1::TRINITY_DN35910_c0_g1_i1::g.13665 ORF type:5prime_partial len:107 (-) TRINITY_DN35910_c0_g1_i1:214-534(-)	--	0	0	0	0.770417	0.729552	0.712246	0	0	0	0	0	0	0	0	0	0	0	0	--	--	GO:0004869 cysteine-type endopeptidase inhibitor activity	--	K13525	ko04141: Protein processing in endoplasmic reticulum	IPR000010: Cystatin domain;IPR027214: Cystatin;IPR046350: Cystatin superfamily	Cytoplasm	--
KGVSKAVENVN	TRINITY_DN36997_c0_g1::TRINITY_DN36997_c0_g1_i1::g.14155::m.14155	TRINITY_DN36997_c0_g1::TRINITY_DN36997_c0_g1_i1::g.14155 ORF type:complete len:447 (+) TRINITY_DN36997_c0_g1_i1:50-1390(+)	--	0	0	0	0.835349	0.856941	0.919623	0	0	0	0	0	0	0	0	0	0.268872	0.303182	0.303587	GO:0006096 glycolytic process	GO:0000015 phosphopyruvate hydratase complex	GO:0000287 magnesium ion binding;GO:0004634 phosphopyruvate hydratase activity	G: Carbohydrate transport and metabolism	K01689	ko00010: Glycolysis / Gluconeogenesis;ko01100: Metabolic pathways;ko01110: Biosynthesis of secondary metabolites;ko01200: Carbon metabolism;ko01230: Biosynthesis of amino acids;ko03018: RNA degradation	IPR000941: Enolase;IPR020809: Enolase, conserved site;IPR029017: Enolase-like, N-terminal;IPR020811: Enolase, N-terminal;IPR036849: Enolase-like, C-terminal domain superfamily;IPR020810: Enolase, C-terminal TIM barrel domain	Cytoplasm	--
DLDPETRQTVE	TRINITY_DN37083_c0_g1::TRINITY_DN37083_c0_g1_i1::g.14192::m.14192	TRINITY_DN37083_c0_g1::TRINITY_DN37083_c0_g1_i1::g.14192 ORF type:5prime_partial len:146 (-) TRINITY_DN37083_c0_g1_i1:97-534(-)	--	0	0	0	0.57449	0.534044	0.533292	0	0	0	0	0	0	0	0	0	0.817768	0.844663	0.894667	--	--	--	T: Signal transduction mechanisms	K25866	--	IPR007052: CS domain;IPR008978: HSP20-like chaperone;IPR037898: NudC family	Cytoplasm	--
FTQAGSEVSALLGR	TRINITY_DN3733_c0_g1::TRINITY_DN3733_c0_g1_i1::g.1131::m.1131	TRINITY_DN3733_c0_g1::TRINITY_DN3733_c0_g1_i1::g.1131 ORF type:internal len:121 (+) TRINITY_DN3733_c0_g1_i1:2-361(+)	--	0.886569	0.915575	0.901148	0.982706	1.04007	1.04693	0.995394	0.95073	0.948238	0.978145	0.875811	0.863255	0.580462	0.534754	0.514897	0	0	0	--	GO:0045261 proton-transporting ATP synthase complex, catalytic core F(1)	GO:0005524 ATP binding;GO:0046933 proton-transporting ATP synthase activity, rotational mechanism	C: Energy production and conversion	K02133	ko00190: Oxidative phosphorylation;ko01100: Metabolic pathways	IPR027417: P-loop containing nucleoside triphosphate hydrolase;IPR000194: ATPase, F1/V1/A1 complex, alpha/beta subunit, nucleotide-binding domain	Cytoplasm	--
TVLIMELINNVAK	TRINITY_DN3733_c0_g1::TRINITY_DN3733_c0_g1_i1::g.1131::m.1131	TRINITY_DN3733_c0_g1::TRINITY_DN3733_c0_g1_i1::g.1131 ORF type:internal len:121 (+) TRINITY_DN3733_c0_g1_i1:2-361(+)	--	0.753027	0.755028	0.754072	0	0	0	0.855484	0.927971	0.896778	0	0	0	0	0	0	0	0	0	--	GO:0045261 proton-transporting ATP synthase complex, catalytic core F(1)	GO:0005524 ATP binding;GO:0046933 proton-transporting ATP synthase activity, rotational mechanism	C: Energy production and conversion	K02133	ko00190: Oxidative phosphorylation;ko01100: Metabolic pathways	IPR027417: P-loop containing nucleoside triphosphate hydrolase;IPR000194: ATPase, F1/V1/A1 complex, alpha/beta subunit, nucleotide-binding domain	Cytoplasm	--
PTSTAPPAAAPPAASATPVA	TRINITY_DN37919_c0_g1::TRINITY_DN37919_c0_g1_i1::g.14843::m.14843	TRINITY_DN37919_c0_g1::TRINITY_DN37919_c0_g1_i1::g.14843 ORF type:complete len:413 (-) TRINITY_DN37919_c0_g1_i1:162-1400(-)	--	0	0	0	0	0	0	1.03504	1.12825	1.07868	0	0	0	0	0	0	0	0	0	--	--	--	--	--	--	IPR009078: Ferritin-like superfamily;IPR012347: Ferritin-like	chloroplast	CS pos: 18-19. ALA-AP. Pr: 0.5031
ESLHVKDYK	TRINITY_DN38109_c0_g1::TRINITY_DN38109_c0_g1_i1::g.15035::m.15035	TRINITY_DN38109_c0_g1::TRINITY_DN38109_c0_g1_i1::g.15035 ORF type:5prime_partial len:208 (+) TRINITY_DN38109_c0_g1_i1:1-624(+)	--	0	0	0	0	0	0	0	0	0	0	0	0	0	0	0	0.654564	0.593477	0.62357	GO:0006096 glycolytic process	--	GO:0004332 fructose-bisphosphate aldolase activity	G: Carbohydrate transport and metabolism	K01623	ko00010: Glycolysis / Gluconeogenesis;ko00030: Pentose phosphate pathway;ko00051: Fructose and mannose metabolism;ko00710: Carbon fixation in photosynthetic organisms;ko01100: Metabolic pathways;ko01110: Biosynthesis of secondary metabolites;ko01200: Carbon metabolism;ko01230: Biosynthesis of amino acids	IPR029768: Fructose-bisphosphate aldolase class-I active site;IPR013785: Aldolase-type TIM barrel;IPR000741: Fructose-bisphosphate aldolase, class-I	Cytoplasm	--
TITLEVEPSDTIENVK	TRINITY_DN39127_c0_g1::TRINITY_DN39127_c0_g1_i1::g.16028::m.16028	TRINITY_DN39127_c0_g1::TRINITY_DN39127_c0_g1_i1::g.16028 ORF type:internal len:104 (-) TRINITY_DN39127_c0_g1_i1:2-310(-)	--	5.15651	5.15548	5.14584	2.04507	1.83911	1.95165	1.52786	1.72584	1.58901	1.03596	0.917682	1.00409	1.25939	1.1274	1.13076	0	0	0	GO:0006412 translation	GO:0005840 ribosome	GO:0003735 structural constituent of ribosome;GO:0046872 metal ion binding	J: Translation, ribosomal structure and biogenesis	K02977	ko03010: Ribosome;ko04120: Ubiquitin mediated proteolysis	IPR000626: Ubiquitin-like domain;IPR029071: Ubiquitin-like domain superfamily;IPR019956: Ubiquitin domain;IPR019954: Ubiquitin conserved site	Cytoplasm_Nucleus	--
ITGYQASKDDLA	TRINITY_DN40043_c0_g1::TRINITY_DN40043_c0_g1_i1::g.16548::m.16548	TRINITY_DN40043_c0_g1::TRINITY_DN40043_c0_g1_i1::g.16548 ORF type:complete len:230 (-) TRINITY_DN40043_c0_g1_i1:251-940(-)	--	0.780551	0.787475	0.795849	0	0	0	0.848175	0.841675	0.842976	0	0	0	0.96514	0.956557	0.960121	0	0	0	--	GO:0005853 eukaryotic translation elongation factor 1 complex	GO:0003746 translation elongation factor activity	K: Transcription	K03232	--	IPR001326: Translation elongation factor EF1B, beta/delta chains, conserved site;IPR014038: Translation elongation factor EF1B, beta/delta subunit, guanine nucleotide exchange domain;IPR014717: Translation elongation factor EF1B/ribosomal protein S6;IPR036219: Translation elongation factor eEF-1beta-like superfamily;IPR036282: Glutathione S-transferase, C-terminal domain superfamily	Cytoplasm	--
MTIVDDLVSVD	TRINITY_DN40043_c0_g1::TRINITY_DN40043_c0_g1_i1::g.16548::m.16548	TRINITY_DN40043_c0_g1::TRINITY_DN40043_c0_g1_i1::g.16548 ORF type:complete len:230 (-) TRINITY_DN40043_c0_g1_i1:251-940(-)	--	0	0	0	0	0	0	0.759586	0.716349	0.66287	0.696903	0.695984	0.692855	0	0	0	0	0	0	--	GO:0005853 eukaryotic translation elongation factor 1 complex	GO:0003746 translation elongation factor activity	K: Transcription	K03232	--	IPR001326: Translation elongation factor EF1B, beta/delta chains, conserved site;IPR014038: Translation elongation factor EF1B, beta/delta subunit, guanine nucleotide exchange domain;IPR014717: Translation elongation factor EF1B/ribosomal protein S6;IPR036219: Translation elongation factor eEF-1beta-like superfamily;IPR036282: Glutathione S-transferase, C-terminal domain superfamily	Cytoplasm	--
YITGYQASKDDLA	TRINITY_DN40043_c0_g1::TRINITY_DN40043_c0_g1_i1::g.16548::m.16548	TRINITY_DN40043_c0_g1::TRINITY_DN40043_c0_g1_i1::g.16548 ORF type:complete len:230 (-) TRINITY_DN40043_c0_g1_i1:251-940(-)	--	1.98811	1.98448	1.96559	0	0	0	1.54901	1.70829	1.6913	0	0	0	4.6994	4.16976	4.51166	0.914095	0.95297	1.00884	--	GO:0005853 eukaryotic translation elongation factor 1 complex	GO:0003746 translation elongation factor activity	K: Transcription	K03232	--	IPR001326: Translation elongation factor EF1B, beta/delta chains, conserved site;IPR014038: Translation elongation factor EF1B, beta/delta subunit, guanine nucleotide exchange domain;IPR014717: Translation elongation factor EF1B/ribosomal protein S6;IPR036219: Translation elongation factor eEF-1beta-like superfamily;IPR036282: Glutathione S-transferase, C-terminal domain superfamily	Cytoplasm	--
YITGYQASKDDLAV	TRINITY_DN40043_c0_g1::TRINITY_DN40043_c0_g1_i1::g.16548::m.16548	TRINITY_DN40043_c0_g1::TRINITY_DN40043_c0_g1_i1::g.16548 ORF type:complete len:230 (-) TRINITY_DN40043_c0_g1_i1:251-940(-)	--	0.717028	0.758749	0.755587	0	0	0	0	0	0	0	0	0	0	0	0	0	0	0	--	GO:0005853 eukaryotic translation elongation factor 1 complex	GO:0003746 translation elongation factor activity	K: Transcription	K03232	--	IPR001326: Translation elongation factor EF1B, beta/delta chains, conserved site;IPR014038: Translation elongation factor EF1B, beta/delta subunit, guanine nucleotide exchange domain;IPR014717: Translation elongation factor EF1B/ribosomal protein S6;IPR036219: Translation elongation factor eEF-1beta-like superfamily;IPR036282: Glutathione S-transferase, C-terminal domain superfamily	Cytoplasm	--
YITGYQASKDDLAVY	TRINITY_DN40043_c0_g1::TRINITY_DN40043_c0_g1_i1::g.16548::m.16548	TRINITY_DN40043_c0_g1::TRINITY_DN40043_c0_g1_i1::g.16548 ORF type:complete len:230 (-) TRINITY_DN40043_c0_g1_i1:251-940(-)	--	0.547096	0.522255	0.551237	0	0	0	0.930415	0.888128	0.842478	0	0	0	0.498109	0.465821	0.440964	0	0	0	--	GO:0005853 eukaryotic translation elongation factor 1 complex	GO:0003746 translation elongation factor activity	K: Transcription	K03232	--	IPR001326: Translation elongation factor EF1B, beta/delta chains, conserved site;IPR014038: Translation elongation factor EF1B, beta/delta subunit, guanine nucleotide exchange domain;IPR014717: Translation elongation factor EF1B/ribosomal protein S6;IPR036219: Translation elongation factor eEF-1beta-like superfamily;IPR036282: Glutathione S-transferase, C-terminal domain superfamily	Cytoplasm	--
LKVDVDELK	TRINITY_DN40069_c0_g1::TRINITY_DN40069_c0_g1_i1::g.16555::m.16555	TRINITY_DN40069_c0_g1::TRINITY_DN40069_c0_g1_i1::g.16555 ORF type:complete len:122 (-) TRINITY_DN40069_c0_g1_i1:28-393(-)	--	0.540547	0.574872	0.535587	0.666321	0.640774	0.590312	1.71887	1.85561	1.77837	0	0	0	3.18916	3.26362	3.37718	4.91868	5.34586	5.41321	--	--	GO:0015035 protein-disulfide reductase activity	O: Posttranslational modification, protein turnover, chaperones	K03671	--	IPR036249: Thioredoxin-like superfamily;IPR017937: Thioredoxin, conserved site;IPR013766: Thioredoxin domain;IPR005746: Thioredoxin	Cytoplasm	--
IKYDPSTGIYG	TRINITY_DN41064_c0_g1::TRINITY_DN41064_c0_g1_i1::g.17337::m.17337	TRINITY_DN41064_c0_g1::TRINITY_DN41064_c0_g1_i1::g.17337 ORF type:5prime_partial len:185 (-) TRINITY_DN41064_c0_g1_i1:220-774(-)	--	0	0	0	0	0	0	0	0	0	0	0	0	0	0	0	3.46975	3.89638	3.61586	GO:0006412 translation	GO:0005840 ribosome	GO:0003735 structural constituent of ribosome	J: Translation, ribosomal structure and biogenesis	K02868	ko03010: Ribosome	IPR031310: Ribosomal protein L5, N-terminal;IPR020929: Ribosomal protein L5, conserved site;IPR022803: Ribosomal protein L5 domain superfamily;IPR031309: Ribosomal protein L5, C-terminal;IPR002132: Ribosomal protein L5	Cytoplasm	--
IKYDPSTGIYGMD	TRINITY_DN41064_c0_g1::TRINITY_DN41064_c0_g1_i1::g.17337::m.17337	TRINITY_DN41064_c0_g1::TRINITY_DN41064_c0_g1_i1::g.17337 ORF type:5prime_partial len:185 (-) TRINITY_DN41064_c0_g1_i1:220-774(-)	--	0	0	0	0	0	0	0	0	0	0	0	0	0	0	0	0.574751	0.574084	0.576262	GO:0006412 translation	GO:0005840 ribosome	GO:0003735 structural constituent of ribosome	J: Translation, ribosomal structure and biogenesis	K02868	ko03010: Ribosome	IPR031310: Ribosomal protein L5, N-terminal;IPR020929: Ribosomal protein L5, conserved site;IPR022803: Ribosomal protein L5 domain superfamily;IPR031309: Ribosomal protein L5, C-terminal;IPR002132: Ribosomal protein L5	Cytoplasm	--
ISVGESGDRLT	TRINITY_DN41064_c0_g1::TRINITY_DN41064_c0_g1_i1::g.17337::m.17337	TRINITY_DN41064_c0_g1::TRINITY_DN41064_c0_g1_i1::g.17337 ORF type:5prime_partial len:185 (-) TRINITY_DN41064_c0_g1_i1:220-774(-)	--	0	0	0	0	0	0	0	0	0	0.670163	0.723815	0.742618	1.88475	1.74671	1.68756	7.22329	6.3576	6.60026	GO:0006412 translation	GO:0005840 ribosome	GO:0003735 structural constituent of ribosome	J: Translation, ribosomal structure and biogenesis	K02868	ko03010: Ribosome	IPR031310: Ribosomal protein L5, N-terminal;IPR020929: Ribosomal protein L5, conserved site;IPR022803: Ribosomal protein L5 domain superfamily;IPR031309: Ribosomal protein L5, C-terminal;IPR002132: Ribosomal protein L5	Cytoplasm	--
LNISVGESGDRLT	TRINITY_DN41064_c0_g1::TRINITY_DN41064_c0_g1_i1::g.17337::m.17337	TRINITY_DN41064_c0_g1::TRINITY_DN41064_c0_g1_i1::g.17337 ORF type:5prime_partial len:185 (-) TRINITY_DN41064_c0_g1_i1:220-774(-)	--	0	0	0	0	0	0	0	0	0	0	0	0	0	0	0	0.81901	0.815927	0.815877	GO:0006412 translation	GO:0005840 ribosome	GO:0003735 structural constituent of ribosome	J: Translation, ribosomal structure and biogenesis	K02868	ko03010: Ribosome	IPR031310: Ribosomal protein L5, N-terminal;IPR020929: Ribosomal protein L5, conserved site;IPR022803: Ribosomal protein L5 domain superfamily;IPR031309: Ribosomal protein L5, C-terminal;IPR002132: Ribosomal protein L5	Cytoplasm	--
NISVGESGDRLT	TRINITY_DN41064_c0_g1::TRINITY_DN41064_c0_g1_i1::g.17337::m.17337	TRINITY_DN41064_c0_g1::TRINITY_DN41064_c0_g1_i1::g.17337 ORF type:5prime_partial len:185 (-) TRINITY_DN41064_c0_g1_i1:220-774(-)	--	0	0	0	0	0	0	0	0	0	0	0	0	0	0	0	1.31635	1.25736	1.1545	GO:0006412 translation	GO:0005840 ribosome	GO:0003735 structural constituent of ribosome	J: Translation, ribosomal structure and biogenesis	K02868	ko03010: Ribosome	IPR031310: Ribosomal protein L5, N-terminal;IPR020929: Ribosomal protein L5, conserved site;IPR022803: Ribosomal protein L5 domain superfamily;IPR031309: Ribosomal protein L5, C-terminal;IPR002132: Ribosomal protein L5	Cytoplasm	--
VINISVGESGDRLT	TRINITY_DN41064_c0_g1::TRINITY_DN41064_c0_g1_i1::g.17337::m.17337	TRINITY_DN41064_c0_g1::TRINITY_DN41064_c0_g1_i1::g.17337 ORF type:5prime_partial len:185 (-) TRINITY_DN41064_c0_g1_i1:220-774(-)	--	0	0	0	0	0	0	0.98038	0.860788	0.957328	0	0	0	0	0	0	0	0	0	GO:0006412 translation	GO:0005840 ribosome	GO:0003735 structural constituent of ribosome	J: Translation, ribosomal structure and biogenesis	K02868	ko03010: Ribosome	IPR031310: Ribosomal protein L5, N-terminal;IPR020929: Ribosomal protein L5, conserved site;IPR022803: Ribosomal protein L5 domain superfamily;IPR031309: Ribosomal protein L5, C-terminal;IPR002132: Ribosomal protein L5	Cytoplasm	--
VRSIKQTFGYSPP	TRINITY_DN42656_c0_g1::TRINITY_DN42656_c0_g1_i2::g.18577::m.18577	TRINITY_DN42656_c0_g1::TRINITY_DN42656_c0_g1_i2::g.18577 ORF type:complete len:385 (-) TRINITY_DN42656_c0_g1_i2:149-1303(-)	--	9.24153	9.14524	9.65587	4.66254	4.35098	4.51978	5.29615	5.40839	5.52385	5.26287	5.81592	5.74435	0	0	0	2.40519	2.10532	2.28869	--	--	GO:0001671 ATPase activator activity;GO:0051087 chaperone binding;GO:0051879 Hsp90 protein binding	S: Function unknown	K26216	--	IPR015310: Activator of Hsp90 ATPase, N-terminal;IPR023393: START-like domain superfamily;IPR013538: Activator of Hsp90 ATPase homologue 1-like;IPR036338: Activator of Hsp90 ATPase, Aha1	vacuolar membrane	--
DDEEALKWAALE	TRINITY_DN43404_c0_g1::TRINITY_DN43404_c0_g1_i1::g.19092::m.19092	TRINITY_DN43404_c0_g1::TRINITY_DN43404_c0_g1_i1::g.19092 ORF type:internal len:406 (-) TRINITY_DN43404_c0_g1_i1:2-1216(-)	--	0	0	0	0	0	0	0	0	0	0	0	0	0	0	0	0.610209	0.646629	0.676311	GO:0006952 defense response	GO:0005886 plasma membrane;GO:0016021 integral component of membrane	GO:0005524 ATP binding;GO:0140359 ABC-type transporter activity	Q: Secondary metabolites biosynthesis, transport and catabolism	K08711	ko02010: ABC transporters	IPR003593: AAA+ ATPase domain;IPR027417: P-loop containing nucleoside triphosphate hydrolase;IPR003439: ABC transporter-like, ATP-binding domain;IPR029481: ABC-transporter, N-terminal domain;IPR034001: ATP-binding cassette transporter, PDR-like subfamily G, domain 1	chloroplast	--
DFVGDSRSSIF	TRINITY_DN44318_c0_g1::TRINITY_DN44318_c0_g1_i1::g.19565::m.19565	TRINITY_DN44318_c0_g1::TRINITY_DN44318_c0_g1_i1::g.19565 ORF type:5prime_partial len:167 (+) TRINITY_DN44318_c0_g1_i1:2-502(+)	--	0	0	0	0	0	0	0.778664	0.733951	0.724661	0	0	0	0	0	0	0	0	0	GO:0006006 glucose metabolic process	--	GO:0016620 oxidoreductase activity, acting on the aldehyde or oxo group of donors, NAD or NADP as acceptor;GO:0050661 NADP binding;GO:0051287 NAD binding	G: Carbohydrate transport and metabolism	K00134	ko00010: Glycolysis / Gluconeogenesis;ko00710: Carbon fixation in photosynthetic organisms;ko01100: Metabolic pathways;ko01110: Biosynthesis of secondary metabolites;ko01200: Carbon metabolism;ko01230: Biosynthesis of amino acids	IPR020829: Glyceraldehyde 3-phosphate dehydrogenase, catalytic domain;IPR020831: Glyceraldehyde/Erythrose phosphate dehydrogenase family	chloroplast	--
DFVGDSRSSIFDAK	TRINITY_DN44318_c0_g1::TRINITY_DN44318_c0_g1_i1::g.19565::m.19565	TRINITY_DN44318_c0_g1::TRINITY_DN44318_c0_g1_i1::g.19565 ORF type:5prime_partial len:167 (+) TRINITY_DN44318_c0_g1_i1:2-502(+)	--	0	0	0	0	0	0	0.753285	0.735349	0.722039	0	0	0	0	0	0	0	0	0	GO:0006006 glucose metabolic process	--	GO:0016620 oxidoreductase activity, acting on the aldehyde or oxo group of donors, NAD or NADP as acceptor;GO:0050661 NADP binding;GO:0051287 NAD binding	G: Carbohydrate transport and metabolism	K00134	ko00010: Glycolysis / Gluconeogenesis;ko00710: Carbon fixation in photosynthetic organisms;ko01100: Metabolic pathways;ko01110: Biosynthesis of secondary metabolites;ko01200: Carbon metabolism;ko01230: Biosynthesis of amino acids	IPR020829: Glyceraldehyde 3-phosphate dehydrogenase, catalytic domain;IPR020831: Glyceraldehyde/Erythrose phosphate dehydrogenase family	chloroplast	--
VGDSRSSIFD	TRINITY_DN44318_c0_g1::TRINITY_DN44318_c0_g1_i1::g.19565::m.19565	TRINITY_DN44318_c0_g1::TRINITY_DN44318_c0_g1_i1::g.19565 ORF type:5prime_partial len:167 (+) TRINITY_DN44318_c0_g1_i1:2-502(+)	--	0	0	0	0.641159	0.666074	0.656613	0	0	0	0	0	0	0	0	0	0.431864	0.455657	0.455363	GO:0006006 glucose metabolic process	--	GO:0016620 oxidoreductase activity, acting on the aldehyde or oxo group of donors, NAD or NADP as acceptor;GO:0050661 NADP binding;GO:0051287 NAD binding	G: Carbohydrate transport and metabolism	K00134	ko00010: Glycolysis / Gluconeogenesis;ko00710: Carbon fixation in photosynthetic organisms;ko01100: Metabolic pathways;ko01110: Biosynthesis of secondary metabolites;ko01200: Carbon metabolism;ko01230: Biosynthesis of amino acids	IPR020829: Glyceraldehyde 3-phosphate dehydrogenase, catalytic domain;IPR020831: Glyceraldehyde/Erythrose phosphate dehydrogenase family	chloroplast	--
IQVNQAQKQ	TRINITY_DN46118_c0_g1::TRINITY_DN46118_c0_g1_i1::g.20663::m.20663	TRINITY_DN46118_c0_g1::TRINITY_DN46118_c0_g1_i1::g.20663 ORF type:5prime_partial len:108 (+) TRINITY_DN46118_c0_g1_i1:1-324(+)	--	0	0	0	0	0	0	0	0	0	0	0	0	0.330564	0.301179	0.302595	0.48454	0.528321	0.507149	GO:0006412 translation	GO:0015934 large ribosomal subunit	GO:0003735 structural constituent of ribosome	J: Translation, ribosomal structure and biogenesis	K02880	ko03010: Ribosome	IPR018260: Ribosomal protein L22/L17, conserved site;IPR001063: Ribosomal protein L22/L17;IPR036394: Ribosomal protein L22/L17 superfamily;IPR005721: Ribosomal protein L22/L17, eukaryotic/archaeal	Cytoplasm	--
IQVNQAQKQR	TRINITY_DN46118_c0_g1::TRINITY_DN46118_c0_g1_i1::g.20663::m.20663	TRINITY_DN46118_c0_g1::TRINITY_DN46118_c0_g1_i1::g.20663 ORF type:5prime_partial len:108 (+) TRINITY_DN46118_c0_g1_i1:1-324(+)	--	0	0	0	0	0	0	0	0	0	1.05631	0.997462	1.00284	0.654904	0.685838	0.701299	1.67133	1.59545	1.57875	GO:0006412 translation	GO:0015934 large ribosomal subunit	GO:0003735 structural constituent of ribosome	J: Translation, ribosomal structure and biogenesis	K02880	ko03010: Ribosome	IPR018260: Ribosomal protein L22/L17, conserved site;IPR001063: Ribosomal protein L22/L17;IPR036394: Ribosomal protein L22/L17 superfamily;IPR005721: Ribosomal protein L22/L17, eukaryotic/archaeal	Cytoplasm	--
NAESNADVKGLD	TRINITY_DN46118_c0_g1::TRINITY_DN46118_c0_g1_i1::g.20663::m.20663	TRINITY_DN46118_c0_g1::TRINITY_DN46118_c0_g1_i1::g.20663 ORF type:5prime_partial len:108 (+) TRINITY_DN46118_c0_g1_i1:1-324(+)	--	0	0	0	0	0	0	0	0	0	0	0	0	0	0	0	0.404427	0.44463	0.425866	GO:0006412 translation	GO:0015934 large ribosomal subunit	GO:0003735 structural constituent of ribosome	J: Translation, ribosomal structure and biogenesis	K02880	ko03010: Ribosome	IPR018260: Ribosomal protein L22/L17, conserved site;IPR001063: Ribosomal protein L22/L17;IPR036394: Ribosomal protein L22/L17 superfamily;IPR005721: Ribosomal protein L22/L17, eukaryotic/archaeal	Cytoplasm	--
NAESNADVKGLDVD	TRINITY_DN46118_c0_g1::TRINITY_DN46118_c0_g1_i1::g.20663::m.20663	TRINITY_DN46118_c0_g1::TRINITY_DN46118_c0_g1_i1::g.20663 ORF type:5prime_partial len:108 (+) TRINITY_DN46118_c0_g1_i1:1-324(+)	--	0	0	0	0	0	0	0	0	0	0	0	0	0	0	0	0.749153	0.786064	0.769246	GO:0006412 translation	GO:0015934 large ribosomal subunit	GO:0003735 structural constituent of ribosome	J: Translation, ribosomal structure and biogenesis	K02880	ko03010: Ribosome	IPR018260: Ribosomal protein L22/L17, conserved site;IPR001063: Ribosomal protein L22/L17;IPR036394: Ribosomal protein L22/L17 superfamily;IPR005721: Ribosomal protein L22/L17, eukaryotic/archaeal	Cytoplasm	--
SNADVKGLDVD	TRINITY_DN46118_c0_g1::TRINITY_DN46118_c0_g1_i1::g.20663::m.20663	TRINITY_DN46118_c0_g1::TRINITY_DN46118_c0_g1_i1::g.20663 ORF type:5prime_partial len:108 (+) TRINITY_DN46118_c0_g1_i1:1-324(+)	--	0	0	0	0	0	0	0	0	0	0	0	0	0	0	0	1.40548	1.53277	1.47552	GO:0006412 translation	GO:0015934 large ribosomal subunit	GO:0003735 structural constituent of ribosome	J: Translation, ribosomal structure and biogenesis	K02880	ko03010: Ribosome	IPR018260: Ribosomal protein L22/L17, conserved site;IPR001063: Ribosomal protein L22/L17;IPR036394: Ribosomal protein L22/L17 superfamily;IPR005721: Ribosomal protein L22/L17, eukaryotic/archaeal	Cytoplasm	--
NHPDKGGDPEKF	TRINITY_DN47802_c0_g1::TRINITY_DN47802_c0_g1_i1::g.21642::m.21642	TRINITY_DN47802_c0_g1::TRINITY_DN47802_c0_g1_i1::g.21642 ORF type:3prime_partial len:166 (+) TRINITY_DN47802_c0_g1_i1:69-563(+)	--	0	0	0	0	0	0	0	0	0	0	0	0	0	0	0	0	0	0	GO:0006457 protein folding;GO:0009408 response to heat	--	GO:0005524 ATP binding;GO:0030544 Hsp70 protein binding;GO:0046872 metal ion binding;GO:0051082 unfolded protein binding	O: Posttranslational modification, protein turnover, chaperones	K09503	ko04141: Protein processing in endoplasmic reticulum	IPR001623: DnaJ domain;IPR036869: Chaperone J-domain superfamily;IPR018253: DnaJ domain, conserved site;IPR008971: HSP40/DnaJ peptide-binding;IPR044713: DnaJ homolog subfamily A member 1/2-like	Nucleus	--
VSLEDLYNGTSK	TRINITY_DN47802_c0_g1::TRINITY_DN47802_c0_g1_i1::g.21642::m.21642	TRINITY_DN47802_c0_g1::TRINITY_DN47802_c0_g1_i1::g.21642 ORF type:3prime_partial len:166 (+) TRINITY_DN47802_c0_g1_i1:69-563(+)	--	0.779976	0.747895	0.765521	1.24383	1.11017	1.21162	0.763338	0.801897	0.828753	0.94767	0.902399	0.899886	0.644391	0.704749	0.727912	1.1537	0.994065	0.978604	GO:0006457 protein folding;GO:0009408 response to heat	--	GO:0005524 ATP binding;GO:0030544 Hsp70 protein binding;GO:0046872 metal ion binding;GO:0051082 unfolded protein binding	O: Posttranslational modification, protein turnover, chaperones	K09503	ko04141: Protein processing in endoplasmic reticulum	IPR001623: DnaJ domain;IPR036869: Chaperone J-domain superfamily;IPR018253: DnaJ domain, conserved site;IPR008971: HSP40/DnaJ peptide-binding;IPR044713: DnaJ homolog subfamily A member 1/2-like	Nucleus	--
VSLEDLYNGTSKK	TRINITY_DN47802_c0_g1::TRINITY_DN47802_c0_g1_i1::g.21642::m.21642	TRINITY_DN47802_c0_g1::TRINITY_DN47802_c0_g1_i1::g.21642 ORF type:3prime_partial len:166 (+) TRINITY_DN47802_c0_g1_i1:69-563(+)	--	0.679614	0.658875	0.635585	1.22488	1.23479	1.22287	0	0	0	0.990461	1.09633	1.02228	0	0	0	1.38006	1.2591	1.27038	GO:0006457 protein folding;GO:0009408 response to heat	--	GO:0005524 ATP binding;GO:0030544 Hsp70 protein binding;GO:0046872 metal ion binding;GO:0051082 unfolded protein binding	O: Posttranslational modification, protein turnover, chaperones	K09503	ko04141: Protein processing in endoplasmic reticulum	IPR001623: DnaJ domain;IPR036869: Chaperone J-domain superfamily;IPR018253: DnaJ domain, conserved site;IPR008971: HSP40/DnaJ peptide-binding;IPR044713: DnaJ homolog subfamily A member 1/2-like	Nucleus	--
VSLEDLYNGTSKKLS	TRINITY_DN47802_c0_g1::TRINITY_DN47802_c0_g1_i1::g.21642::m.21642	TRINITY_DN47802_c0_g1::TRINITY_DN47802_c0_g1_i1::g.21642 ORF type:3prime_partial len:166 (+) TRINITY_DN47802_c0_g1_i1:69-563(+)	--	0	0	0	0	0	0	0	0	0	0	0	0	0	0	0	0.958859	0.85978	0.85196	GO:0006457 protein folding;GO:0009408 response to heat	--	GO:0005524 ATP binding;GO:0030544 Hsp70 protein binding;GO:0046872 metal ion binding;GO:0051082 unfolded protein binding	O: Posttranslational modification, protein turnover, chaperones	K09503	ko04141: Protein processing in endoplasmic reticulum	IPR001623: DnaJ domain;IPR036869: Chaperone J-domain superfamily;IPR018253: DnaJ domain, conserved site;IPR008971: HSP40/DnaJ peptide-binding;IPR044713: DnaJ homolog subfamily A member 1/2-like	Nucleus	--
AVCMLSNTTAIAEAWAR	TRINITY_DN48279_c0_g1::TRINITY_DN48279_c0_g1_i1::g.21826::m.21826	TRINITY_DN48279_c0_g1::TRINITY_DN48279_c0_g1_i1::g.21826 ORF type:complete len:447 (+) TRINITY_DN48279_c0_g1_i1:10-1350(+)	--	1.35754	1.35557	1.34558	0.869252	0.818435	0.802294	1.41268	1.5107	1.55167	0.699995	0.675221	0.642554	0.703553	0.647571	0.621312	0.278675	0.261503	0.265181	GO:0007017 microtubule-based process	GO:0005874 microtubule	GO:0005200 structural constituent of cytoskeleton;GO:0005525 GTP binding	Z: Cytoskeleton	K07374	ko04145: Phagosome;ko04814: Motor proteins	IPR008280: Tubulin/FtsZ, C-terminal;IPR017975: Tubulin, conserved site;IPR023123: Tubulin, C-terminal;IPR000217: Tubulin;IPR036525: Tubulin/FtsZ, GTPase domain superfamily;IPR018316: Tubulin/FtsZ, 2-layer sandwich domain;IPR003008: Tubulin/FtsZ, GTPase domain;IPR002452: Alpha tubulin;IPR037103: Tubulin/FtsZ-like, C-terminal domain	Cytoskeleton	--
FDGALNVDITEFQTNLVPYPR	TRINITY_DN48279_c0_g1::TRINITY_DN48279_c0_g1_i1::g.21826::m.21826	TRINITY_DN48279_c0_g1::TRINITY_DN48279_c0_g1_i1::g.21826 ORF type:complete len:447 (+) TRINITY_DN48279_c0_g1_i1:10-1350(+)	--	0	0	0	0	0	0	0.808994	0.744609	0.734773	0	0	0	0	0	0	0	0	0	GO:0007017 microtubule-based process	GO:0005874 microtubule	GO:0005200 structural constituent of cytoskeleton;GO:0005525 GTP binding	Z: Cytoskeleton	K07374	ko04145: Phagosome;ko04814: Motor proteins	IPR008280: Tubulin/FtsZ, C-terminal;IPR017975: Tubulin, conserved site;IPR023123: Tubulin, C-terminal;IPR000217: Tubulin;IPR036525: Tubulin/FtsZ, GTPase domain superfamily;IPR018316: Tubulin/FtsZ, 2-layer sandwich domain;IPR003008: Tubulin/FtsZ, GTPase domain;IPR002452: Alpha tubulin;IPR037103: Tubulin/FtsZ-like, C-terminal domain	Cytoskeleton	--
VGINYQPPTVVPGGDIAK	TRINITY_DN48279_c0_g1::TRINITY_DN48279_c0_g1_i1::g.21826::m.21826	TRINITY_DN48279_c0_g1::TRINITY_DN48279_c0_g1_i1::g.21826 ORF type:complete len:447 (+) TRINITY_DN48279_c0_g1_i1:10-1350(+)	--	1.24052	1.25575	1.2567	0	0	0	0.766277	0.693499	0.683979	0	0	0	0	0	0	0	0	0	GO:0007017 microtubule-based process	GO:0005874 microtubule	GO:0005200 structural constituent of cytoskeleton;GO:0005525 GTP binding	Z: Cytoskeleton	K07374	ko04145: Phagosome;ko04814: Motor proteins	IPR008280: Tubulin/FtsZ, C-terminal;IPR017975: Tubulin, conserved site;IPR023123: Tubulin, C-terminal;IPR000217: Tubulin;IPR036525: Tubulin/FtsZ, GTPase domain superfamily;IPR018316: Tubulin/FtsZ, 2-layer sandwich domain;IPR003008: Tubulin/FtsZ, GTPase domain;IPR002452: Alpha tubulin;IPR037103: Tubulin/FtsZ-like, C-terminal domain	Cytoskeleton	--
IEVSGSSAKDVA	TRINITY_DN49325_c0_g1::TRINITY_DN49325_c0_g1_i1::g.22434::m.22434	TRINITY_DN49325_c0_g1::TRINITY_DN49325_c0_g1_i1::g.22434 ORF type:5prime_partial len:245 (-) TRINITY_DN49325_c0_g1_i1:239-973(-)	--	0	0	0	0	0	0	0	0	0	0	0	0	0	0	0	0.809458	0.776807	0.77151	GO:0015031 protein transport	GO:0016020 membrane	--	U: Intracellular trafficking, secretion, and vesicular transport;O: Posttranslational modification, protein turnover, chaperones	K10956	ko03060: Protein export;ko04141: Protein processing in endoplasmic reticulum;ko04145: Phagosome	IPR023201: SecY domain superfamily;IPR002208: SecY/SEC61-alpha family	chloroplast	--
IEVSGSSAKDVAK	TRINITY_DN49325_c0_g1::TRINITY_DN49325_c0_g1_i1::g.22434::m.22434	TRINITY_DN49325_c0_g1::TRINITY_DN49325_c0_g1_i1::g.22434 ORF type:5prime_partial len:245 (-) TRINITY_DN49325_c0_g1_i1:239-973(-)	--	0	0	0	0	0	0	0	0	0	0	0	0	0	0	0	0	0	0	GO:0015031 protein transport	GO:0016020 membrane	--	U: Intracellular trafficking, secretion, and vesicular transport;O: Posttranslational modification, protein turnover, chaperones	K10956	ko03060: Protein export;ko04141: Protein processing in endoplasmic reticulum;ko04145: Phagosome	IPR023201: SecY domain superfamily;IPR002208: SecY/SEC61-alpha family	chloroplast	--
IEVSGSSAKDVAKQ	TRINITY_DN49325_c0_g1::TRINITY_DN49325_c0_g1_i1::g.22434::m.22434	TRINITY_DN49325_c0_g1::TRINITY_DN49325_c0_g1_i1::g.22434 ORF type:5prime_partial len:245 (-) TRINITY_DN49325_c0_g1_i1:239-973(-)	--	0	0	0	1.05479	0.952794	1.0078	0	0	0	1.69502	1.65197	1.62691	0	0	0	0.854504	0.750355	0.808934	GO:0015031 protein transport	GO:0016020 membrane	--	U: Intracellular trafficking, secretion, and vesicular transport;O: Posttranslational modification, protein turnover, chaperones	K10956	ko03060: Protein export;ko04141: Protein processing in endoplasmic reticulum;ko04145: Phagosome	IPR023201: SecY domain superfamily;IPR002208: SecY/SEC61-alpha family	chloroplast	--
IEVSGSSAKDVAKQL	TRINITY_DN49325_c0_g1::TRINITY_DN49325_c0_g1_i1::g.22434::m.22434	TRINITY_DN49325_c0_g1::TRINITY_DN49325_c0_g1_i1::g.22434 ORF type:5prime_partial len:245 (-) TRINITY_DN49325_c0_g1_i1:239-973(-)	--	0	0	0	0	0	0	0	0	0	0.95549	0.957681	0.959754	0	0	0	0.549367	0.606611	0.56794	GO:0015031 protein transport	GO:0016020 membrane	--	U: Intracellular trafficking, secretion, and vesicular transport;O: Posttranslational modification, protein turnover, chaperones	K10956	ko03060: Protein export;ko04141: Protein processing in endoplasmic reticulum;ko04145: Phagosome	IPR023201: SecY domain superfamily;IPR002208: SecY/SEC61-alpha family	chloroplast	--
LKDEFPDVR	TRINITY_DN49377_c0_g1::TRINITY_DN49377_c0_g1_i1::g.22476::m.22476	TRINITY_DN49377_c0_g1::TRINITY_DN49377_c0_g1_i1::g.22476 ORF type:complete len:436 (+) TRINITY_DN49377_c0_g1_i1:414-1721(+)	--	0	0	0	0.731554	0.792018	0.764677	0	0	0	0	0	0	0	0	0	0	0	0	--	--	GO:0046872 metal ion binding	T: Signal transduction mechanisms	K03456	ko03015: mRNA surveillance pathway	IPR011989: Armadillo-like helical;IPR021133: HEAT, type 2;IPR016024: Armadillo-type fold	Mitochondrion	--
EETEKATDSFK	TRINITY_DN49551_c0_g1::TRINITY_DN49551_c0_g1_i1::g.22564::m.22564	TRINITY_DN49551_c0_g1::TRINITY_DN49551_c0_g1_i1::g.22564 ORF type:5prime_partial len:210 (+) TRINITY_DN49551_c0_g1_i1:2-631(+)	--	0	0	0	0	0	0	0	0	0	0	0	0	0	0	0	0.417518	0.439179	0.44637	--	--	--	--	--	--	--	chloroplast	--
EGVEKSKEAAEAAAEKTRE	TRINITY_DN49551_c0_g1::TRINITY_DN49551_c0_g1_i1::g.22564::m.22564	TRINITY_DN49551_c0_g1::TRINITY_DN49551_c0_g1_i1::g.22564 ORF type:5prime_partial len:210 (+) TRINITY_DN49551_c0_g1_i1:2-631(+)	--	0	0	0	0	0	0	0	0	0	0	0	0	0	0	0	0	0	0	--	--	--	--	--	--	--	chloroplast	--
EPKEENVTLGPT	TRINITY_DN49646_c0_g1::TRINITY_DN49646_c0_g1_i1::g.22603::m.22603	TRINITY_DN49646_c0_g1::TRINITY_DN49646_c0_g1_i1::g.22603 ORF type:5prime_partial len:163 (+) TRINITY_DN49646_c0_g1_i1:2-490(+)	--	0	0	0	1.34207	1.29937	1.28809	0	0	0	0.851654	0.787702	0.806097	0	0	0	1.62	1.42362	1.55542	GO:0006412 translation	GO:0005840 ribosome	GO:0003735 structural constituent of ribosome	J: Translation, ribosomal structure and biogenesis	K02955	ko03010: Ribosome	IPR001971: Ribosomal protein S11;IPR018102: Ribosomal S11, conserved site;IPR036967: Ribosomal protein S11 superfamily	Mitochondrion	--
GGGGGYHNGGGYQGGGGG	TRINITY_DN50285_c0_g1::TRINITY_DN50285_c0_g1_i1::g.23346::m.23346	TRINITY_DN50285_c0_g1::TRINITY_DN50285_c0_g1_i1::g.23346 ORF type:internal len:119 (-) TRINITY_DN50285_c0_g1_i1:1-354(-)	--	0	0	0	0	0	0	0	0	0	0.932702	1.02385	1.04753	0	0	0	0	0	0	--	--	--	--	--	--	IPR010800: Glycine rich protein	Extracell	CS pos: 24-25. SDA-GR. Pr: 0.7869
GGGGGYHNGGGYQGGGGGY	TRINITY_DN50285_c0_g1::TRINITY_DN50285_c0_g1_i1::g.23346::m.23346	TRINITY_DN50285_c0_g1::TRINITY_DN50285_c0_g1_i1::g.23346 ORF type:internal len:119 (-) TRINITY_DN50285_c0_g1_i1:1-354(-)	--	0	0	0	0	0	0	0	0	0	0.942071	0.856566	0.836336	0	0	0	0.714908	0.65043	0.65294	--	--	--	--	--	--	IPR010800: Glycine rich protein	Extracell	CS pos: 24-25. SDA-GR. Pr: 0.7869
GGGGGYQGGGGGYHNGGGY	TRINITY_DN50285_c0_g1::TRINITY_DN50285_c0_g1_i1::g.23346::m.23346	TRINITY_DN50285_c0_g1::TRINITY_DN50285_c0_g1_i1::g.23346 ORF type:internal len:119 (-) TRINITY_DN50285_c0_g1_i1:1-354(-)	--	0	0	0	0	0	0	0	0	0	1.08792	0.997317	1.04312	0	0	0	0	0	0	--	--	--	--	--	--	IPR010800: Glycine rich protein	Extracell	CS pos: 24-25. SDA-GR. Pr: 0.7869
YQGGGGGYHNGGGY	TRINITY_DN50285_c0_g1::TRINITY_DN50285_c0_g1_i1::g.23346::m.23346	TRINITY_DN50285_c0_g1::TRINITY_DN50285_c0_g1_i1::g.23346 ORF type:internal len:119 (-) TRINITY_DN50285_c0_g1_i1:1-354(-)	--	0	0	0	0	0	0	0	0	0	1.01169	0.904685	0.941472	0	0	0	0	0	0	--	--	--	--	--	--	IPR010800: Glycine rich protein	Extracell	CS pos: 24-25. SDA-GR. Pr: 0.7869
AGDSTPEELATATQVQ	TRINITY_DN50649_c0_g1::TRINITY_DN50649_c0_g1_i1::g.23807::m.23807	TRINITY_DN50649_c0_g1::TRINITY_DN50649_c0_g1_i1::g.23807 ORF type:5prime_partial len:180 (+) TRINITY_DN50649_c0_g1_i1:1-540(+)	--	0	0	0	0	0	0	0	0	0	0.973075	1.0503	0.994339	0	0	0	0.717671	0.717478	0.71103	GO:0006412 translation	GO:0022625 cytosolic large ribosomal subunit	GO:0003723 RNA binding;GO:0003735 structural constituent of ribosome	J: Translation, ribosomal structure and biogenesis	K02873	ko03010: Ribosome	IPR001380: Ribosomal protein L13e;IPR018256: Ribosomal protein L13e, conserved site	chloroplast	--
GDSTPEELATATQVQ	TRINITY_DN50649_c0_g1::TRINITY_DN50649_c0_g1_i1::g.23807::m.23807	TRINITY_DN50649_c0_g1::TRINITY_DN50649_c0_g1_i1::g.23807 ORF type:5prime_partial len:180 (+) TRINITY_DN50649_c0_g1_i1:1-540(+)	--	0	0	0	0.599062	0.584312	0.586651	0	0	0	0.66975	0.624489	0.59433	0.872814	0.905066	0.901361	3.1005	2.80376	2.74761	GO:0006412 translation	GO:0022625 cytosolic large ribosomal subunit	GO:0003723 RNA binding;GO:0003735 structural constituent of ribosome	J: Translation, ribosomal structure and biogenesis	K02873	ko03010: Ribosome	IPR001380: Ribosomal protein L13e;IPR018256: Ribosomal protein L13e, conserved site	chloroplast	--
KIAREDLLTSSLS	TRINITY_DN50734_c0_g1::TRINITY_DN50734_c0_g1_i1::g.23912::m.23912	TRINITY_DN50734_c0_g1::TRINITY_DN50734_c0_g1_i1::g.23912 ORF type:complete len:1082 (-) TRINITY_DN50734_c0_g1_i1:205-3450(-)	--	0	0	0	0	0	0	0	0	0	0	0	0	0	0	0	0	0	0	--	--	GO:0016903 oxidoreductase activity, acting on the aldehyde or oxo group of donors	C: Energy production and conversion	K00327	--	IPR009014: Transketolase C-terminal/Pyruvate-ferredoxin oxidoreductase domain II;IPR039261: Ferredoxin-NADP reductase (FNR), nucleotide-binding domain;IPR017927: FAD-binding domain, ferredoxin reductase-type;IPR001709: Flavoprotein pyridine nucleotide cytochrome reductase;IPR002869: Pyruvate-flavodoxin oxidoreductase, central domain;IPR001433: Oxidoreductase FAD/NAD(P)-binding;IPR023173: NADPH-cy…	Cytoplasm	--
SASSASKSGSSAASSISSSASK	TRINITY_DN51019_c0_g1::TRINITY_DN51019_c0_g1_i2::g.24246::m.24246	TRINITY_DN51019_c0_g1::TRINITY_DN51019_c0_g1_i2::g.24246 ORF type:5prime_partial len:438 (-) TRINITY_DN51019_c0_g1_i2:339-1652(-)	--	9.21774	9.35846	9.36587	20.1181	20.67	21.4986	0	0	0	0	0	0	0	0	0	4.75918	4.21274	4.39169	--	--	--	--	--	--	IPR018803: Ish1/Msc1-like	chloroplast	--
ADPDDLGKGGHELS	TRINITY_DN51481_c0_g1::TRINITY_DN51481_c0_g1_i1::g.24626::m.24626	TRINITY_DN51481_c0_g1::TRINITY_DN51481_c0_g1_i1::g.24626 ORF type:complete len:153 (-) TRINITY_DN51481_c0_g1_i1:275-733(-)	--	0	0	0	0	0	0	0	0	0	0	0	0	0	0	0	2.30058	2.29762	2.3073	--	--	GO:0004784 superoxide dismutase activity;GO:0046872 metal ion binding	P: Inorganic ion transport and metabolism	K04565	ko04146: Peroxisome	IPR001424: Superoxide dismutase, copper/zinc binding domain;IPR018152: Superoxide dismutase, copper/zinc, binding site;IPR036423: Superoxide dismutase-like, copper/zinc binding domain superfamily	Cytoplasm	--
ALGDTTNGCMSTGPH	TRINITY_DN51481_c0_g1::TRINITY_DN51481_c0_g1_i1::g.24626::m.24626	TRINITY_DN51481_c0_g1::TRINITY_DN51481_c0_g1_i1::g.24626 ORF type:complete len:153 (-) TRINITY_DN51481_c0_g1_i1:275-733(-)	--	0	0	0	0	0	0	0	0	0	0	0	0	0	0	0	0.351842	0.316442	0.335207	--	--	GO:0004784 superoxide dismutase activity;GO:0046872 metal ion binding	P: Inorganic ion transport and metabolism	K04565	ko04146: Peroxisome	IPR001424: Superoxide dismutase, copper/zinc binding domain;IPR018152: Superoxide dismutase, copper/zinc, binding site;IPR036423: Superoxide dismutase-like, copper/zinc binding domain superfamily	Cytoplasm	--
DDLGKGGHELS	TRINITY_DN51481_c0_g1::TRINITY_DN51481_c0_g1_i1::g.24626::m.24626	TRINITY_DN51481_c0_g1::TRINITY_DN51481_c0_g1_i1::g.24626 ORF type:complete len:153 (-) TRINITY_DN51481_c0_g1_i1:275-733(-)	--	0	0	0	0	0	0	0	0	0	0	0	0	0	0	0	1.03309	0.907008	0.936425	--	--	GO:0004784 superoxide dismutase activity;GO:0046872 metal ion binding	P: Inorganic ion transport and metabolism	K04565	ko04146: Peroxisome	IPR001424: Superoxide dismutase, copper/zinc binding domain;IPR018152: Superoxide dismutase, copper/zinc, binding site;IPR036423: Superoxide dismutase-like, copper/zinc binding domain superfamily	Cytoplasm	--
EDENRHAGDLG	TRINITY_DN51481_c0_g1::TRINITY_DN51481_c0_g1_i1::g.24626::m.24626	TRINITY_DN51481_c0_g1::TRINITY_DN51481_c0_g1_i1::g.24626 ORF type:complete len:153 (-) TRINITY_DN51481_c0_g1_i1:275-733(-)	--	0.753717	0.785587	0.745587	0.950629	1.07057	1.01384	0	0	0	0	0	0	0	0	0	1.12429	1.09777	0.994045	--	--	GO:0004784 superoxide dismutase activity;GO:0046872 metal ion binding	P: Inorganic ion transport and metabolism	K04565	ko04146: Peroxisome	IPR001424: Superoxide dismutase, copper/zinc binding domain;IPR018152: Superoxide dismutase, copper/zinc, binding site;IPR036423: Superoxide dismutase-like, copper/zinc binding domain superfamily	Cytoplasm	--
GFHVHALGDTTN	TRINITY_DN51481_c0_g1::TRINITY_DN51481_c0_g1_i1::g.24626::m.24626	TRINITY_DN51481_c0_g1::TRINITY_DN51481_c0_g1_i1::g.24626 ORF type:complete len:153 (-) TRINITY_DN51481_c0_g1_i1:275-733(-)	--	2.00293	2.01225	2.03555	0.996934	1.02847	1.12013	0	0	0	0	0	0	0	0	0	0	0	0	--	--	GO:0004784 superoxide dismutase activity;GO:0046872 metal ion binding	P: Inorganic ion transport and metabolism	K04565	ko04146: Peroxisome	IPR001424: Superoxide dismutase, copper/zinc binding domain;IPR018152: Superoxide dismutase, copper/zinc, binding site;IPR036423: Superoxide dismutase-like, copper/zinc binding domain superfamily	Cytoplasm	--
VVVHADPDDLG	TRINITY_DN51481_c0_g1::TRINITY_DN51481_c0_g1_i1::g.24626::m.24626	TRINITY_DN51481_c0_g1::TRINITY_DN51481_c0_g1_i1::g.24626 ORF type:complete len:153 (-) TRINITY_DN51481_c0_g1_i1:275-733(-)	--	0	0	0	0	0	0	0	0	0	0	0	0	0	0	0	1.52291	1.48195	1.60793	--	--	GO:0004784 superoxide dismutase activity;GO:0046872 metal ion binding	P: Inorganic ion transport and metabolism	K04565	ko04146: Peroxisome	IPR001424: Superoxide dismutase, copper/zinc binding domain;IPR018152: Superoxide dismutase, copper/zinc, binding site;IPR036423: Superoxide dismutase-like, copper/zinc binding domain superfamily	Cytoplasm	--
VVVHADPDDLGKGGHEL	TRINITY_DN51481_c0_g1::TRINITY_DN51481_c0_g1_i1::g.24626::m.24626	TRINITY_DN51481_c0_g1::TRINITY_DN51481_c0_g1_i1::g.24626 ORF type:complete len:153 (-) TRINITY_DN51481_c0_g1_i1:275-733(-)	--	0	0	0	0	0	0	0	0	0	0	0	0	0	0	0	0	0	0	--	--	GO:0004784 superoxide dismutase activity;GO:0046872 metal ion binding	P: Inorganic ion transport and metabolism	K04565	ko04146: Peroxisome	IPR001424: Superoxide dismutase, copper/zinc binding domain;IPR018152: Superoxide dismutase, copper/zinc, binding site;IPR036423: Superoxide dismutase-like, copper/zinc binding domain superfamily	Cytoplasm	--
VVVHADPDDLGKGGHELS	TRINITY_DN51481_c0_g1::TRINITY_DN51481_c0_g1_i1::g.24626::m.24626	TRINITY_DN51481_c0_g1::TRINITY_DN51481_c0_g1_i1::g.24626 ORF type:complete len:153 (-) TRINITY_DN51481_c0_g1_i1:275-733(-)	--	0	0	0	0	0	0	0	0	0	0	0	0	0	0	0	2.21268	2.03652	1.99184	--	--	GO:0004784 superoxide dismutase activity;GO:0046872 metal ion binding	P: Inorganic ion transport and metabolism	K04565	ko04146: Peroxisome	IPR001424: Superoxide dismutase, copper/zinc binding domain;IPR018152: Superoxide dismutase, copper/zinc, binding site;IPR036423: Superoxide dismutase-like, copper/zinc binding domain superfamily	Cytoplasm	--
NQLDGFDSRGDVK	TRINITY_DN51866_c0_g1::TRINITY_DN51866_c0_g1_i2::g.25067::m.25067	TRINITY_DN51866_c0_g1::TRINITY_DN51866_c0_g1_i2::g.25067 ORF type:5prime_partial len:151 (-) TRINITY_DN51866_c0_g1_i2:80-532(-)	--	0	0	0	0.35595	0.400189	0.385922	0	0	0	0	0	0	0	0	0	0.482564	0.424383	0.459171	GO:0030163 protein catabolic process	GO:0000502 proteasome complex;GO:0005634 nucleus;GO:0005737 cytoplasm	GO:0005524 ATP binding;GO:0016887 ATP hydrolysis activity;GO:0036402 proteasome-activating activity	O: Posttranslational modification, protein turnover, chaperones	K03062	ko03050: Proteasome	IPR003959: ATPase, AAA-type, core;IPR027417: P-loop containing nucleoside triphosphate hydrolase;IPR003960: ATPase, AAA-type, conserved site;IPR041569: AAA ATPase, AAA+ lid domain	Cytoplasm	--
TKDEFSGADIK	TRINITY_DN51866_c0_g1::TRINITY_DN51866_c0_g1_i2::g.25067::m.25067	TRINITY_DN51866_c0_g1::TRINITY_DN51866_c0_g1_i2::g.25067 ORF type:5prime_partial len:151 (-) TRINITY_DN51866_c0_g1_i2:80-532(-)	--	0	0	0	0.637081	0.556469	0.576319	0	0	0	0	0	0	0	0	0	0.80504	0.882356	0.886022	GO:0030163 protein catabolic process	GO:0000502 proteasome complex;GO:0005634 nucleus;GO:0005737 cytoplasm	GO:0005524 ATP binding;GO:0016887 ATP hydrolysis activity;GO:0036402 proteasome-activating activity	O: Posttranslational modification, protein turnover, chaperones	K03062	ko03050: Proteasome	IPR003959: ATPase, AAA-type, core;IPR027417: P-loop containing nucleoside triphosphate hydrolase;IPR003960: ATPase, AAA-type, conserved site;IPR041569: AAA ATPase, AAA+ lid domain	Cytoplasm	--
VEAGKKGNPTQI	TRINITY_DN54206_c0_g1::TRINITY_DN54206_c0_g1_i1::g.27594::m.27594	TRINITY_DN54206_c0_g1::TRINITY_DN54206_c0_g1_i1::g.27594 ORF type:5prime_partial len:121 (-) TRINITY_DN54206_c0_g1_i1:263-625(-)	--	0	0	0	0	0	0	0	0	0	0	0	0	1.16823	1.24747	1.20372	0.531001	0.4881	0.463257	--	--	GO:0008194 UDP-glycosyltransferase activity	G: Carbohydrate transport and metabolism;C: Energy production and conversion	K23260	ko00999: Biosynthesis of various plant secondary metabolites;ko01110: Biosynthesis of secondary metabolites	--	Cytoplasm	--
VEEAAPAATPVEEKKV	TRINITY_DN55534_c0_g1::TRINITY_DN55534_c0_g1_i1::g.29041::m.29041	TRINITY_DN55534_c0_g1::TRINITY_DN55534_c0_g1_i1::g.29041 ORF type:complete len:664 (+) TRINITY_DN55534_c0_g1_i1:184-2175(+)	--	0	0	0	0	0	0	1.56438	1.64586	1.72473	0	0	0	0	0	0	0	0	0	--	--	--	--	--	--	IPR039712: Meiotic expression up-regulated protein 6;IPR001849: Pleckstrin homology domain;IPR039483: Meiotic expression up-regulated protein 6, PH domain	Nucleus	--
AEVLELAGNAAKDN	TRINITY_DN56104_c0_g2::TRINITY_DN56104_c0_g2_i1::g.29509::m.29509	TRINITY_DN56104_c0_g2::TRINITY_DN56104_c0_g2_i1::g.29509 ORF type:5prime_partial len:101 (+) TRINITY_DN56104_c0_g2_i1:2-304(+)	--	2.05945	2.01559	2.04956	0.832615	0.885424	0.905908	0	0	0	0	0	0	0	0	0	0	0	0	--	GO:0000786 nucleosome;GO:0005634 nucleus	GO:0003677 DNA binding;GO:0030527 structural constituent of chromatin;GO:0046982 protein heterodimerization activity	B: Chromatin structure and dynamics	K11251	ko03082: ATP-dependent chromatin remodeling	IPR032454: Histone H2A, C-terminal domain;IPR002119: Histone H2A;IPR009072: Histone-fold	Cytoplasm	--
AEVLELAGNAAKDNK	TRINITY_DN56104_c0_g2::TRINITY_DN56104_c0_g2_i1::g.29509::m.29509	TRINITY_DN56104_c0_g2::TRINITY_DN56104_c0_g2_i1::g.29509 ORF type:5prime_partial len:101 (+) TRINITY_DN56104_c0_g2_i1:2-304(+)	--	0.915672	0.902216	0.958747	0.671465	0.645855	0.706685	0.948149	0.845107	0.834812	0	0	0	0	0	0	0	0	0	--	GO:0000786 nucleosome;GO:0005634 nucleus	GO:0003677 DNA binding;GO:0030527 structural constituent of chromatin;GO:0046982 protein heterodimerization activity	B: Chromatin structure and dynamics	K11251	ko03082: ATP-dependent chromatin remodeling	IPR032454: Histone H2A, C-terminal domain;IPR002119: Histone H2A;IPR009072: Histone-fold	Cytoplasm	--
NDQELGKLL	TRINITY_DN56104_c0_g2::TRINITY_DN56104_c0_g2_i1::g.29509::m.29509	TRINITY_DN56104_c0_g2::TRINITY_DN56104_c0_g2_i1::g.29509 ORF type:5prime_partial len:101 (+) TRINITY_DN56104_c0_g2_i1:2-304(+)	--	0	0	0	0	0	0	0	0	0	0	0	0	0	0	0	0.640706	0.70844	0.655186	--	GO:0000786 nucleosome;GO:0005634 nucleus	GO:0003677 DNA binding;GO:0030527 structural constituent of chromatin;GO:0046982 protein heterodimerization activity	B: Chromatin structure and dynamics	K11251	ko03082: ATP-dependent chromatin remodeling	IPR032454: Histone H2A, C-terminal domain;IPR002119: Histone H2A;IPR009072: Histone-fold	Cytoplasm	--
NDQELGKLLA	TRINITY_DN56104_c0_g2::TRINITY_DN56104_c0_g2_i1::g.29509::m.29509	TRINITY_DN56104_c0_g2::TRINITY_DN56104_c0_g2_i1::g.29509 ORF type:5prime_partial len:101 (+) TRINITY_DN56104_c0_g2_i1:2-304(+)	--	0	0	0	0	0	0	0	0	0	0.600018	0.627657	0.619751	0	0	0	0.801647	0.873174	0.820675	--	GO:0000786 nucleosome;GO:0005634 nucleus	GO:0003677 DNA binding;GO:0030527 structural constituent of chromatin;GO:0046982 protein heterodimerization activity	B: Chromatin structure and dynamics	K11251	ko03082: ATP-dependent chromatin remodeling	IPR032454: Histone H2A, C-terminal domain;IPR002119: Histone H2A;IPR009072: Histone-fold	Cytoplasm	--
VLELAGNAAKDNK	TRINITY_DN56104_c0_g2::TRINITY_DN56104_c0_g2_i1::g.29509::m.29509	TRINITY_DN56104_c0_g2::TRINITY_DN56104_c0_g2_i1::g.29509 ORF type:5prime_partial len:101 (+) TRINITY_DN56104_c0_g2_i1:2-304(+)	--	0	0	0	0	0	0	0.521526	0.470043	0.496039	0	0	0	0	0	0	0	0	0	--	GO:0000786 nucleosome;GO:0005634 nucleus	GO:0003677 DNA binding;GO:0030527 structural constituent of chromatin;GO:0046982 protein heterodimerization activity	B: Chromatin structure and dynamics	K11251	ko03082: ATP-dependent chromatin remodeling	IPR032454: Histone H2A, C-terminal domain;IPR002119: Histone H2A;IPR009072: Histone-fold	Cytoplasm	--
AVLVDLEPGTMDSVR	TRINITY_DN56119_c0_g1::TRINITY_DN56119_c0_g1_i1::g.29534::m.29534	TRINITY_DN56119_c0_g1::TRINITY_DN56119_c0_g1_i1::g.29534 ORF type:3prime_partial len:261 (-) TRINITY_DN56119_c0_g1_i1:3-782(-)	--	0.620976	0.655472	0.632252	0.8626	0.933525	0.925399	0.834091	0.759631	0.783259	0.750305	0.66454	0.72356	0	0	0	0	0	0	GO:0007017 microtubule-based process	GO:0005874 microtubule	GO:0005200 structural constituent of cytoskeleton;GO:0005525 GTP binding	Z: Cytoskeleton	K07375	ko04145: Phagosome;ko04814: Motor proteins	IPR000217: Tubulin;IPR017975: Tubulin, conserved site;IPR036525: Tubulin/FtsZ, GTPase domain superfamily;IPR003008: Tubulin/FtsZ, GTPase domain;IPR013838: Beta tubulin, autoregulation binding site;IPR002453: Beta tubulin	Cytoplasm	--
AEQTEKAFL	TRINITY_DN56339_c0_g1::TRINITY_DN56339_c0_g1_i1::g.29709::m.29709	TRINITY_DN56339_c0_g1::TRINITY_DN56339_c0_g1_i1::g.29709 ORF type:complete len:160 (+) TRINITY_DN56339_c0_g1_i1:55-534(+)	--	0.916258	0.925547	0.955875	1.93146	1.80508	1.75199	0	0	0	7.37803	7.15126	7.18787	0.648165	0.685206	0.69572	8.55728	8.8325	9.0614	GO:0006412 translation	GO:0005840 ribosome	GO:0003735 structural constituent of ribosome	J: Translation, ribosomal structure and biogenesis	K02949	ko03010: Ribosome	IPR032440: 40S ribosomal protein S11, N-terminal;IPR000266: Ribosomal protein S17/S11;IPR012340: Nucleic acid-binding, OB-fold;IPR028333: Ribosomal protein S17, archaeal/eukaryotic;IPR019979: Ribosomal protein S17, conserved site	Cytoplasm	--
AEQTEKAFLK	TRINITY_DN56339_c0_g1::TRINITY_DN56339_c0_g1_i1::g.29709::m.29709	TRINITY_DN56339_c0_g1::TRINITY_DN56339_c0_g1_i1::g.29709 ORF type:complete len:160 (+) TRINITY_DN56339_c0_g1_i1:55-534(+)	--	4.5053	4.32559	4.26559	10.3384	9.84595	9.25821	3.84228	3.41108	3.36044	6.28699	6.91182	6.67451	3.74377	4.19303	4.12975	39.3034	42.6486	42.744	GO:0006412 translation	GO:0005840 ribosome	GO:0003735 structural constituent of ribosome	J: Translation, ribosomal structure and biogenesis	K02949	ko03010: Ribosome	IPR032440: 40S ribosomal protein S11, N-terminal;IPR000266: Ribosomal protein S17/S11;IPR012340: Nucleic acid-binding, OB-fold;IPR028333: Ribosomal protein S17, archaeal/eukaryotic;IPR019979: Ribosomal protein S17, conserved site	Cytoplasm	--
AEQTEKAFLKQ	TRINITY_DN56339_c0_g1::TRINITY_DN56339_c0_g1_i1::g.29709::m.29709	TRINITY_DN56339_c0_g1::TRINITY_DN56339_c0_g1_i1::g.29709 ORF type:complete len:160 (+) TRINITY_DN56339_c0_g1_i1:55-534(+)	--	0	0	0	0	0	0	1.4756	1.76723	1.69441	0	0	0	0.905232	0.881096	0.861923	0	0	0	GO:0006412 translation	GO:0005840 ribosome	GO:0003735 structural constituent of ribosome	J: Translation, ribosomal structure and biogenesis	K02949	ko03010: Ribosome	IPR032440: 40S ribosomal protein S11, N-terminal;IPR000266: Ribosomal protein S17/S11;IPR012340: Nucleic acid-binding, OB-fold;IPR028333: Ribosomal protein S17, archaeal/eukaryotic;IPR019979: Ribosomal protein S17, conserved site	Cytoplasm	--
AEQTEKAFLKQP	TRINITY_DN56339_c0_g1::TRINITY_DN56339_c0_g1_i1::g.29709::m.29709	TRINITY_DN56339_c0_g1::TRINITY_DN56339_c0_g1_i1::g.29709 ORF type:complete len:160 (+) TRINITY_DN56339_c0_g1_i1:55-534(+)	--	0	0	0	1.50628	1.62678	1.62395	1.1963	1.30022	1.33011	2.89593	2.82691	2.86956	0.904128	0.820564	0.84369	0.266607	0.242725	0.246782	GO:0006412 translation	GO:0005840 ribosome	GO:0003735 structural constituent of ribosome	J: Translation, ribosomal structure and biogenesis	K02949	ko03010: Ribosome	IPR032440: 40S ribosomal protein S11, N-terminal;IPR000266: Ribosomal protein S17/S11;IPR012340: Nucleic acid-binding, OB-fold;IPR028333: Ribosomal protein S17, archaeal/eukaryotic;IPR019979: Ribosomal protein S17, conserved site	Cytoplasm	--
AEQTEKAFLKQPK	TRINITY_DN56339_c0_g1::TRINITY_DN56339_c0_g1_i1::g.29709::m.29709	TRINITY_DN56339_c0_g1::TRINITY_DN56339_c0_g1_i1::g.29709 ORF type:complete len:160 (+) TRINITY_DN56339_c0_g1_i1:55-534(+)	--	0.769389	0.774482	0.755575	5.1606	5.74675	5.34486	2.21415	2.13925	2.14331	4.61912	4.85305	4.72884	0	0	0	2.0224	2.15	2.07917	GO:0006412 translation	GO:0005840 ribosome	GO:0003735 structural constituent of ribosome	J: Translation, ribosomal structure and biogenesis	K02949	ko03010: Ribosome	IPR032440: 40S ribosomal protein S11, N-terminal;IPR000266: Ribosomal protein S17/S11;IPR012340: Nucleic acid-binding, OB-fold;IPR028333: Ribosomal protein S17, archaeal/eukaryotic;IPR019979: Ribosomal protein S17, conserved site	Cytoplasm	--
PLSITQLCNNHS	TRINITY_DN56827_c0_g1::TRINITY_DN56827_c0_g1_i1::g.30314::m.30314	TRINITY_DN56827_c0_g1::TRINITY_DN56827_c0_g1_i1::g.30314 ORF type:complete len:112 (-) TRINITY_DN56827_c0_g1_i1:189-524(-)	--	0.720792	0.758748	0.732255	0	0	0	0.889598	0.84068	0.844387	0	0	0	0	0	0	0.466418	0.513776	0.517144	--	--	--	--	--	--	--	Nucleus	--
RELLTLDEKDPR	TRINITY_DN56937_c0_g1::TRINITY_DN56937_c0_g1_i3::g.30434::m.30434	TRINITY_DN56937_c0_g1::TRINITY_DN56937_c0_g1_i3::g.30434 ORF type:complete len:189 (-) TRINITY_DN56937_c0_g1_i3:117-683(-)	--	0	0	0	0	0	0	0	0	0	0	0	0	0	0	0	0.260729	0.247065	0.249711	GO:0006412 translation	GO:0015935 small ribosomal subunit	GO:0003735 structural constituent of ribosome;GO:0019843 rRNA binding	J: Translation, ribosomal structure and biogenesis	K02997	ko03010: Ribosome	IPR022801: Ribosomal protein S4/S9;IPR001912: Ribosomal protein S4/S9, N-terminal;IPR005710: Ribosomal protein S4/S9, eukaryotic/archaeal;IPR036986: RNA-binding S4 domain superfamily;IPR002942: RNA-binding S4 domain	Nucleus	--
ADYTGGVQGAEIVR	TRINITY_DN58266_c0_g1::TRINITY_DN58266_c0_g1_i1::g.32472::m.32472	TRINITY_DN58266_c0_g1::TRINITY_DN58266_c0_g1_i1::g.32472 ORF type:5prime_partial len:260 (-) TRINITY_DN58266_c0_g1_i1:276-1055(-)	--	0	0	0	0.707902	0.745544	0.785884	0	0	0	0	0	0	0	0	0	0	0	0	--	--	GO:0005198 structural molecule activity	--	--	--	IPR013569: Carlavirus coat;IPR000052: Potex/carlavirus coat protein	Cytoplasm	--
ERLGSLDADYTGGVQGAE	TRINITY_DN58266_c0_g1::TRINITY_DN58266_c0_g1_i1::g.32472::m.32472	TRINITY_DN58266_c0_g1::TRINITY_DN58266_c0_g1_i1::g.32472 ORF type:5prime_partial len:260 (-) TRINITY_DN58266_c0_g1_i1:276-1055(-)	--	1.00995	1.02558	1.03695	0.667131	0.716763	0.708104	0	0	0	0	0	0	0	0	0	0	0	0	--	--	GO:0005198 structural molecule activity	--	--	--	IPR013569: Carlavirus coat;IPR000052: Potex/carlavirus coat protein	Cytoplasm	--
GASAGAAGAAGAAGVTASSP	TRINITY_DN58945_c0_g2::TRINITY_DN58945_c0_g2_i1::g.33479::m.33479	TRINITY_DN58945_c0_g2::TRINITY_DN58945_c0_g2_i1::g.33479 ORF type:internal len:257 (-) TRINITY_DN58945_c0_g2_i1:2-769(-)	--	7.24022	7.25447	7.32255	2.34183	2.15366	2.07773	0	0	0	0	0	0	0	0	0	0	0	0	--	--	--	--	--	--	--	Extracell	--
WATDDRALEE	TRINITY_DN59609_c0_g2::TRINITY_DN59609_c0_g2_i1::g.34408::m.34408	TRINITY_DN59609_c0_g2::TRINITY_DN59609_c0_g2_i1::g.34408 ORF type:complete len:169 (+) TRINITY_DN59609_c0_g2_i1:70-576(+)	--	0.505808	0.511475	0.532255	0.686717	0.741996	0.728239	0.75215	0.730352	0.735004	0	0	0	0	0	0	0.445665	0.472618	0.481894	GO:0000380 alternative mRNA splicing, via spliceosome	GO:0005634 nucleus	GO:0003730 mRNA 3'-UTR binding	R: General function prediction only	K13195	--	IPR012677: Nucleotide-binding alpha-beta plait domain superfamily;IPR000504: RNA recognition motif domain;IPR035979: RNA-binding domain superfamily	Nucleus	--
WATDDRALEEA	TRINITY_DN59609_c0_g2::TRINITY_DN59609_c0_g2_i1::g.34408::m.34408	TRINITY_DN59609_c0_g2::TRINITY_DN59609_c0_g2_i1::g.34408 ORF type:complete len:169 (+) TRINITY_DN59609_c0_g2_i1:70-576(+)	--	0	0	0	0	0	0	0.8682	0.918714	0.815511	0	0	0	0	0	0	0	0	0	GO:0000380 alternative mRNA splicing, via spliceosome	GO:0005634 nucleus	GO:0003730 mRNA 3'-UTR binding	R: General function prediction only	K13195	--	IPR012677: Nucleotide-binding alpha-beta plait domain superfamily;IPR000504: RNA recognition motif domain;IPR035979: RNA-binding domain superfamily	Nucleus	--
FLFQAGGIIFEA	TRINITY_DN59987_c0_g2::TRINITY_DN59987_c0_g2_i1::g.34958::m.34958	TRINITY_DN59987_c0_g2::TRINITY_DN59987_c0_g2_i1::g.34958 ORF type:5prime_partial len:492 (+) TRINITY_DN59987_c0_g2_i1:3-1478(+)	--	0.695013	0.694446	0.64588	0	0	0	0	0	0	0	0	0	0	0	0	0.550221	0.563963	0.582859	--	GO:0016021 integral component of membrane	--	G: Carbohydrate transport and metabolism;E: Amino acid transport and metabolism	K26222	--	IPR004853: Sugar phosphate transporter domain	Plasma membrane	--
KSGPNSSLNVEIDDPE	TRINITY_DN60007_c0_g1::TRINITY_DN60007_c0_g1_i1::g.35112::m.35112	TRINITY_DN60007_c0_g1::TRINITY_DN60007_c0_g1_i1::g.35112 ORF type:internal len:181 (+) TRINITY_DN60007_c0_g1_i1:1-540(+)	--	0	0	0	0	0	0	0	0	0	0	0	0	0	0	0	1.05638	1.05284	1.05916	--	--	--	--	K08244	--	--	Nucleus	--
AAVILASSGDILEDSK	TRINITY_DN60576_c0_g1::TRINITY_DN60576_c0_g1_i4::g.36085::m.36085	TRINITY_DN60576_c0_g1::TRINITY_DN60576_c0_g1_i4::g.36085 ORF type:3prime_partial len:290 (+) TRINITY_DN60576_c0_g1_i4:38-904(+)	--	1.01832	1.00555	1.02555	0	0	0	0	0	0	0	0	0	0	0	0	0	0	0	GO:0006508 proteolysis	GO:0005737 cytoplasm	GO:0030145 manganese ion binding;GO:0070006 metalloaminopeptidase activity	R: General function prediction only	K01255	ko00480: Glutathione metabolism;ko01100: Metabolic pathways	IPR008283: Peptidase M17, leucyl aminopeptidase, N-terminal;IPR011356: Peptidase M17, leucine aminopeptidase/peptidase B;IPR043472: Macro domain-like	chloroplast	--
ASSGDILEDSK	TRINITY_DN60576_c0_g1::TRINITY_DN60576_c0_g1_i4::g.36085::m.36085	TRINITY_DN60576_c0_g1::TRINITY_DN60576_c0_g1_i4::g.36085 ORF type:3prime_partial len:290 (+) TRINITY_DN60576_c0_g1_i4:38-904(+)	--	0.978197	0.965588	0.965587	0.921174	0.916817	0.916604	1.34823	1.21464	1.29949	0.820471	0.888959	0.875512	5.48244	5.02554	4.96253	6.93517	6.20666	6.10925	GO:0006508 proteolysis	GO:0005737 cytoplasm	GO:0030145 manganese ion binding;GO:0070006 metalloaminopeptidase activity	R: General function prediction only	K01255	ko00480: Glutathione metabolism;ko01100: Metabolic pathways	IPR008283: Peptidase M17, leucyl aminopeptidase, N-terminal;IPR011356: Peptidase M17, leucine aminopeptidase/peptidase B;IPR043472: Macro domain-like	chloroplast	--
EDFTGKAGQSTIL	TRINITY_DN60576_c0_g1::TRINITY_DN60576_c0_g1_i4::g.36085::m.36085	TRINITY_DN60576_c0_g1::TRINITY_DN60576_c0_g1_i4::g.36085 ORF type:3prime_partial len:290 (+) TRINITY_DN60576_c0_g1_i4:38-904(+)	--	0	0	0	0	0	0	0.889711	0.971425	0.943324	0	0	0	0	0	0	0	0	0	GO:0006508 proteolysis	GO:0005737 cytoplasm	GO:0030145 manganese ion binding;GO:0070006 metalloaminopeptidase activity	R: General function prediction only	K01255	ko00480: Glutathione metabolism;ko01100: Metabolic pathways	IPR008283: Peptidase M17, leucyl aminopeptidase, N-terminal;IPR011356: Peptidase M17, leucine aminopeptidase/peptidase B;IPR043472: Macro domain-like	chloroplast	--
KTSQSSNAAVILASSGDILEDSK	TRINITY_DN60576_c0_g1::TRINITY_DN60576_c0_g1_i4::g.36085::m.36085	TRINITY_DN60576_c0_g1::TRINITY_DN60576_c0_g1_i4::g.36085 ORF type:3prime_partial len:290 (+) TRINITY_DN60576_c0_g1_i4:38-904(+)	--	0	0	0	0	0	0	0	0	0	0	0	0	0.598106	0.596214	0.59472	0.442322	0.427315	0.385555	GO:0006508 proteolysis	GO:0005737 cytoplasm	GO:0030145 manganese ion binding;GO:0070006 metalloaminopeptidase activity	R: General function prediction only	K01255	ko00480: Glutathione metabolism;ko01100: Metabolic pathways	IPR008283: Peptidase M17, leucyl aminopeptidase, N-terminal;IPR011356: Peptidase M17, leucine aminopeptidase/peptidase B;IPR043472: Macro domain-like	chloroplast	--
SVDIIGLGSSPELEKK	TRINITY_DN60576_c0_g1::TRINITY_DN60576_c0_g1_i4::g.36085::m.36085	TRINITY_DN60576_c0_g1::TRINITY_DN60576_c0_g1_i4::g.36085 ORF type:3prime_partial len:290 (+) TRINITY_DN60576_c0_g1_i4:38-904(+)	--	0.506716	0.577789	0.512248	0.608552	0.639141	0.681188	0	0	0	0	0	0	0	0	0	0.414459	0.431363	0.45817	GO:0006508 proteolysis	GO:0005737 cytoplasm	GO:0030145 manganese ion binding;GO:0070006 metalloaminopeptidase activity	R: General function prediction only	K01255	ko00480: Glutathione metabolism;ko01100: Metabolic pathways	IPR008283: Peptidase M17, leucyl aminopeptidase, N-terminal;IPR011356: Peptidase M17, leucine aminopeptidase/peptidase B;IPR043472: Macro domain-like	chloroplast	--
TSQSSNAAVILASSGDILEDSK	TRINITY_DN60576_c0_g1::TRINITY_DN60576_c0_g1_i4::g.36085::m.36085	TRINITY_DN60576_c0_g1::TRINITY_DN60576_c0_g1_i4::g.36085 ORF type:3prime_partial len:290 (+) TRINITY_DN60576_c0_g1_i4:38-904(+)	--	0	0	0	0	0	0	0	0	0	0	0	0	0.52589	0.551611	0.580381	0.365441	0.320678	0.328772	GO:0006508 proteolysis	GO:0005737 cytoplasm	GO:0030145 manganese ion binding;GO:0070006 metalloaminopeptidase activity	R: General function prediction only	K01255	ko00480: Glutathione metabolism;ko01100: Metabolic pathways	IPR008283: Peptidase M17, leucyl aminopeptidase, N-terminal;IPR011356: Peptidase M17, leucine aminopeptidase/peptidase B;IPR043472: Macro domain-like	chloroplast	--
ESEGFYGLGGGTDFSSSSSK	TRINITY_DN61551_c1_g1::TRINITY_DN61551_c1_g1_i1::g.37446::m.37446	TRINITY_DN61551_c1_g1::TRINITY_DN61551_c1_g1_i1::g.37446 ORF type:3prime_partial len:107 (+) TRINITY_DN61551_c1_g1_i1:77-394(+)	--	0	0	0	0	0	0	0	0	0	0	0	0	0	0	0	0.506406	0.456425	0.480255	GO:0006208 pyrimidine nucleobase catabolic process;GO:0006212 uracil catabolic process;GO:0019483 beta-alanine biosynthetic process;GO:0043562 cellular response to nitrogen levels	GO:0005783 endoplasmic reticulum;GO:0005794 Golgi apparatus;GO:0009536 plastid;GO:0012505 endomembrane system	GO:0004157 dihydropyrimidinase activity;GO:0046872 metal ion binding	F: Nucleotide transport and metabolism	K01464	ko00240: Pyrimidine metabolism;ko00410: beta-Alanine metabolism;ko00770: Pantothenate and CoA biosynthesis;ko01100: Metabolic pathways	IPR011059: Metal-dependent hydrolase, composite domain superfamily;IPR013108: Amidohydrolase 3	chloroplast	CS pos: 25-26. SES-EG. Pr: 0.5002
ANTVQQLCRFGDADLE	TRINITY_DN61685_c0_g1::TRINITY_DN61685_c0_g1_i3::g.37793::m.37793	TRINITY_DN61685_c0_g1::TRINITY_DN61685_c0_g1_i3::g.37793 ORF type:internal len:238 (+) TRINITY_DN61685_c0_g1_i3:2-712(+)	--	0	0	0	0	0	0	0	0	0	0	0	0	0	0	0	0.77916	0.719094	0.686175	--	--	--	--	--	--	IPR001456: Helper component proteinase;IPR031159: Helper-component proteinase (HC-Pro) cysteine protease (CPD) domain;IPR042308: Helper-component proteinase (HC-Pro) cysteine protease (CPD) domain superfamily	Cytoplasm	--
IKVTDGSQYETL	TRINITY_DN61685_c0_g1::TRINITY_DN61685_c0_g1_i3::g.37793::m.37793	TRINITY_DN61685_c0_g1::TRINITY_DN61685_c0_g1_i3::g.37793 ORF type:internal len:238 (+) TRINITY_DN61685_c0_g1_i3:2-712(+)	--	0	0	0	0	0	0	0	0	0	0	0	0	0	0	0	0.757795	0.700926	0.680581	--	--	--	--	--	--	IPR001456: Helper component proteinase;IPR031159: Helper-component proteinase (HC-Pro) cysteine protease (CPD) domain;IPR042308: Helper-component proteinase (HC-Pro) cysteine protease (CPD) domain superfamily	Cytoplasm	--
IKVTDGSQYETLA	TRINITY_DN61685_c0_g1::TRINITY_DN61685_c0_g1_i3::g.37793::m.37793	TRINITY_DN61685_c0_g1::TRINITY_DN61685_c0_g1_i3::g.37793 ORF type:internal len:238 (+) TRINITY_DN61685_c0_g1_i3:2-712(+)	--	0	0	0	0	0	0	0	0	0	0	0	0	0	0	0	1.85291	1.75618	1.67125	--	--	--	--	--	--	IPR001456: Helper component proteinase;IPR031159: Helper-component proteinase (HC-Pro) cysteine protease (CPD) domain;IPR042308: Helper-component proteinase (HC-Pro) cysteine protease (CPD) domain superfamily	Cytoplasm	--
QTTPKRESKVVNEKDDKE	TRINITY_DN6176_c0_g1::TRINITY_DN6176_c0_g1_i1::g.1755::m.1755	TRINITY_DN6176_c0_g1::TRINITY_DN6176_c0_g1_i1::g.1755 ORF type:complete len:330 (-) TRINITY_DN6176_c0_g1_i1:149-1138(-)	--	0	0	0	2.8102	2.48112	2.68743	0	0	0	0	0	0	0	0	0	0	0	0	--	GO:0016021 integral component of membrane	GO:0005524 ATP binding;GO:0016887 ATP hydrolysis activity	O: Posttranslational modification, protein turnover, chaperones	K22530	--	IPR003959: ATPase, AAA-type, core;IPR003593: AAA+ ATPase domain;IPR041569: AAA ATPase, AAA+ lid domain;IPR027417: P-loop containing nucleoside triphosphate hydrolase;IPR003960: ATPase, AAA-type, conserved site	Cytoplasm	--
LGAGDVSAAASVEA	TRINITY_DN61858_c0_g1::TRINITY_DN61858_c0_g1_i1::g.38144::m.38144	TRINITY_DN61858_c0_g1::TRINITY_DN61858_c0_g1_i1::g.38144 ORF type:complete len:439 (+) TRINITY_DN61858_c0_g1_i1:249-1565(+)	--	0	0	0	0	0	0	0	0	0	0	0	0	0	0	0	0	0	0	--	--	--	--	--	--	--	chloroplast	--
NTSEHTGVGGLTGKGIPNSIS	TRINITY_DN61924_c0_g1::TRINITY_DN61924_c0_g1_i1::g.38301::m.38301	TRINITY_DN61924_c0_g1::TRINITY_DN61924_c0_g1_i1::g.38301 ORF type:5prime_partial len:588 (+) TRINITY_DN61924_c0_g1_i1:2-1765(+)	--	0	0	0	0	0	0	0	0	0	0	0	0	0	0	0	3.72119	3.58448	3.93981	GO:0006633 fatty acid biosynthetic process;GO:0031408 oxylipin biosynthetic process	--	GO:0016702 oxidoreductase activity, acting on single donors with incorporation of molecular oxygen, incorporation of two atoms of oxygen;GO:0046872 metal ion binding	--	K15718	ko00591: Linoleic acid metabolism	IPR001246: Lipoxygenase, plant;IPR013819: Lipoxygenase, C-terminal;IPR020834: Lipoxygenase, conserved site;IPR000907: Lipoxygenase;IPR020833: Lipoxygenase, iron binding site;IPR027433: Lipoxygenase, domain 3;IPR036226: Lipoxigenase, C-terminal domain superfamily	Cytoplasm	--
NTSEHTGVGGLTGKGIPNSISI	TRINITY_DN61924_c0_g1::TRINITY_DN61924_c0_g1_i1::g.38301::m.38301	TRINITY_DN61924_c0_g1::TRINITY_DN61924_c0_g1_i1::g.38301 ORF type:5prime_partial len:588 (+) TRINITY_DN61924_c0_g1_i1:2-1765(+)	--	0	0	0	1.01099	0.917904	0.913995	0	0	0	0	0	0	0	0	0	5.53752	5.42509	5.36807	GO:0006633 fatty acid biosynthetic process;GO:0031408 oxylipin biosynthetic process	--	GO:0016702 oxidoreductase activity, acting on single donors with incorporation of molecular oxygen, incorporation of two atoms of oxygen;GO:0046872 metal ion binding	--	K15718	ko00591: Linoleic acid metabolism	IPR001246: Lipoxygenase, plant;IPR013819: Lipoxygenase, C-terminal;IPR020834: Lipoxygenase, conserved site;IPR000907: Lipoxygenase;IPR020833: Lipoxygenase, iron binding site;IPR027433: Lipoxygenase, domain 3;IPR036226: Lipoxigenase, C-terminal domain superfamily	Cytoplasm	--
TSEHTGVGGLTGKGIPNSISI	TRINITY_DN61924_c0_g1::TRINITY_DN61924_c0_g1_i1::g.38301::m.38301	TRINITY_DN61924_c0_g1::TRINITY_DN61924_c0_g1_i1::g.38301 ORF type:5prime_partial len:588 (+) TRINITY_DN61924_c0_g1_i1:2-1765(+)	--	0	0	0	1.35425	1.19106	1.21906	0	0	0	0	0	0	0	0	0	0.608492	0.633338	0.652651	GO:0006633 fatty acid biosynthetic process;GO:0031408 oxylipin biosynthetic process	--	GO:0016702 oxidoreductase activity, acting on single donors with incorporation of molecular oxygen, incorporation of two atoms of oxygen;GO:0046872 metal ion binding	--	K15718	ko00591: Linoleic acid metabolism	IPR001246: Lipoxygenase, plant;IPR013819: Lipoxygenase, C-terminal;IPR020834: Lipoxygenase, conserved site;IPR000907: Lipoxygenase;IPR020833: Lipoxygenase, iron binding site;IPR027433: Lipoxygenase, domain 3;IPR036226: Lipoxigenase, C-terminal domain superfamily	Cytoplasm	--
AAADAGLTVAEVTGSN	TRINITY_DN62251_c0_g1::TRINITY_DN62251_c0_g1_i2::g.38737::m.38737	TRINITY_DN62251_c0_g1::TRINITY_DN62251_c0_g1_i2::g.38737 ORF type:internal len:109 (-) TRINITY_DN62251_c0_g1_i2:1-324(-)	--	0	0	0	0	0	0	0	0	0	0	0	0	1.12306	1.16057	1.20089	4.22799	4.69705	4.67178	GO:0042183 formate catabolic process	GO:0005739 mitochondrion;GO:0009326 formate dehydrogenase complex;GO:0009507 chloroplast	GO:0008863 formate dehydrogenase (NAD+) activity;GO:0016616 oxidoreductase activity, acting on the CH-OH group of donors, NAD or NADP as acceptor;GO:0051287 NAD binding	C: Energy production and conversion	K00122	ko00630: Glyoxylate and dicarboxylate metabolism;ko01100: Metabolic pathways;ko01200: Carbon metabolism	IPR006139: D-isomer specific 2-hydroxyacid dehydrogenase, catalytic domain	Cytoplasm	--
AGIGSDHIDLE	TRINITY_DN62251_c0_g1::TRINITY_DN62251_c0_g1_i2::g.38737::m.38737	TRINITY_DN62251_c0_g1::TRINITY_DN62251_c0_g1_i2::g.38737 ORF type:internal len:109 (-) TRINITY_DN62251_c0_g1_i2:1-324(-)	--	0.77271	0.765585	0.775587	0.84253	0.912091	0.930081	0	0	0	0	0	0	1.18991	1.26826	1.3291	4.43394	4.88279	4.85208	GO:0042183 formate catabolic process	GO:0005739 mitochondrion;GO:0009326 formate dehydrogenase complex;GO:0009507 chloroplast	GO:0008863 formate dehydrogenase (NAD+) activity;GO:0016616 oxidoreductase activity, acting on the CH-OH group of donors, NAD or NADP as acceptor;GO:0051287 NAD binding	C: Energy production and conversion	K00122	ko00630: Glyoxylate and dicarboxylate metabolism;ko01100: Metabolic pathways;ko01200: Carbon metabolism	IPR006139: D-isomer specific 2-hydroxyacid dehydrogenase, catalytic domain	Cytoplasm	--
DAGLTVAEVTGSN	TRINITY_DN62251_c0_g1::TRINITY_DN62251_c0_g1_i2::g.38737::m.38737	TRINITY_DN62251_c0_g1::TRINITY_DN62251_c0_g1_i2::g.38737 ORF type:internal len:109 (-) TRINITY_DN62251_c0_g1_i2:1-324(-)	--	0	0	0	0	0	0	0	0	0	0	0	0	0	0	0	0	0	0	GO:0042183 formate catabolic process	GO:0005739 mitochondrion;GO:0009326 formate dehydrogenase complex;GO:0009507 chloroplast	GO:0008863 formate dehydrogenase (NAD+) activity;GO:0016616 oxidoreductase activity, acting on the CH-OH group of donors, NAD or NADP as acceptor;GO:0051287 NAD binding	C: Energy production and conversion	K00122	ko00630: Glyoxylate and dicarboxylate metabolism;ko01100: Metabolic pathways;ko01200: Carbon metabolism	IPR006139: D-isomer specific 2-hydroxyacid dehydrogenase, catalytic domain	Cytoplasm	--
ISTPFHPAYVTAE	TRINITY_DN62251_c0_g1::TRINITY_DN62251_c0_g1_i2::g.38737::m.38737	TRINITY_DN62251_c0_g1::TRINITY_DN62251_c0_g1_i2::g.38737 ORF type:internal len:109 (-) TRINITY_DN62251_c0_g1_i2:1-324(-)	--	0	0	0	0	0	0	0	0	0	0	0	0	1.13751	1.27096	1.24527	1.78589	1.77772	1.78856	GO:0042183 formate catabolic process	GO:0005739 mitochondrion;GO:0009326 formate dehydrogenase complex;GO:0009507 chloroplast	GO:0008863 formate dehydrogenase (NAD+) activity;GO:0016616 oxidoreductase activity, acting on the CH-OH group of donors, NAD or NADP as acceptor;GO:0051287 NAD binding	C: Energy production and conversion	K00122	ko00630: Glyoxylate and dicarboxylate metabolism;ko01100: Metabolic pathways;ko01200: Carbon metabolism	IPR006139: D-isomer specific 2-hydroxyacid dehydrogenase, catalytic domain	Cytoplasm	--
LLTAGIGSDHID	TRINITY_DN62251_c0_g1::TRINITY_DN62251_c0_g1_i2::g.38737::m.38737	TRINITY_DN62251_c0_g1::TRINITY_DN62251_c0_g1_i2::g.38737 ORF type:internal len:109 (-) TRINITY_DN62251_c0_g1_i2:1-324(-)	--	0	0	0	0	0	0	1.02599	1.07551	1.09919	0	0	0	0	0	0	0	0	0	GO:0042183 formate catabolic process	GO:0005739 mitochondrion;GO:0009326 formate dehydrogenase complex;GO:0009507 chloroplast	GO:0008863 formate dehydrogenase (NAD+) activity;GO:0016616 oxidoreductase activity, acting on the CH-OH group of donors, NAD or NADP as acceptor;GO:0051287 NAD binding	C: Energy production and conversion	K00122	ko00630: Glyoxylate and dicarboxylate metabolism;ko01100: Metabolic pathways;ko01200: Carbon metabolism	IPR006139: D-isomer specific 2-hydroxyacid dehydrogenase, catalytic domain	Cytoplasm	--
LTAGIGSDHIDLE	TRINITY_DN62251_c0_g1::TRINITY_DN62251_c0_g1_i2::g.38737::m.38737	TRINITY_DN62251_c0_g1::TRINITY_DN62251_c0_g1_i2::g.38737 ORF type:internal len:109 (-) TRINITY_DN62251_c0_g1_i2:1-324(-)	--	0	0	0	0	0	0	0	0	0	0	0	0	0.600358	0.525073	0.550045	1.02726	0.927426	0.90693	GO:0042183 formate catabolic process	GO:0005739 mitochondrion;GO:0009326 formate dehydrogenase complex;GO:0009507 chloroplast	GO:0008863 formate dehydrogenase (NAD+) activity;GO:0016616 oxidoreductase activity, acting on the CH-OH group of donors, NAD or NADP as acceptor;GO:0051287 NAD binding	C: Energy production and conversion	K00122	ko00630: Glyoxylate and dicarboxylate metabolism;ko01100: Metabolic pathways;ko01200: Carbon metabolism	IPR006139: D-isomer specific 2-hydroxyacid dehydrogenase, catalytic domain	Cytoplasm	--
TAGIGSDHIDL	TRINITY_DN62251_c0_g1::TRINITY_DN62251_c0_g1_i2::g.38737::m.38737	TRINITY_DN62251_c0_g1::TRINITY_DN62251_c0_g1_i2::g.38737 ORF type:internal len:109 (-) TRINITY_DN62251_c0_g1_i2:1-324(-)	--	0	0	0	0	0	0	0	0	0	0	0	0	0	0	0	0	0	0	GO:0042183 formate catabolic process	GO:0005739 mitochondrion;GO:0009326 formate dehydrogenase complex;GO:0009507 chloroplast	GO:0008863 formate dehydrogenase (NAD+) activity;GO:0016616 oxidoreductase activity, acting on the CH-OH group of donors, NAD or NADP as acceptor;GO:0051287 NAD binding	C: Energy production and conversion	K00122	ko00630: Glyoxylate and dicarboxylate metabolism;ko01100: Metabolic pathways;ko01200: Carbon metabolism	IPR006139: D-isomer specific 2-hydroxyacid dehydrogenase, catalytic domain	Cytoplasm	--
TAGIGSDHIDLE	TRINITY_DN62251_c0_g1::TRINITY_DN62251_c0_g1_i2::g.38737::m.38737	TRINITY_DN62251_c0_g1::TRINITY_DN62251_c0_g1_i2::g.38737 ORF type:internal len:109 (-) TRINITY_DN62251_c0_g1_i2:1-324(-)	--	0	0	0	0.779024	0.715728	0.735503	0	0	0	0	0	0	1.04794	1.13792	1.13483	3.26623	3.57816	3.33866	GO:0042183 formate catabolic process	GO:0005739 mitochondrion;GO:0009326 formate dehydrogenase complex;GO:0009507 chloroplast	GO:0008863 formate dehydrogenase (NAD+) activity;GO:0016616 oxidoreductase activity, acting on the CH-OH group of donors, NAD or NADP as acceptor;GO:0051287 NAD binding	C: Energy production and conversion	K00122	ko00630: Glyoxylate and dicarboxylate metabolism;ko01100: Metabolic pathways;ko01200: Carbon metabolism	IPR006139: D-isomer specific 2-hydroxyacid dehydrogenase, catalytic domain	Cytoplasm	--
TPFHPAYVTAE	TRINITY_DN62251_c0_g1::TRINITY_DN62251_c0_g1_i2::g.38737::m.38737	TRINITY_DN62251_c0_g1::TRINITY_DN62251_c0_g1_i2::g.38737 ORF type:internal len:109 (-) TRINITY_DN62251_c0_g1_i2:1-324(-)	--	0	0	0	0	0	0	0	0	0	0	0	0	0	0	0	1.524	1.37457	1.42202	GO:0042183 formate catabolic process	GO:0005739 mitochondrion;GO:0009326 formate dehydrogenase complex;GO:0009507 chloroplast	GO:0008863 formate dehydrogenase (NAD+) activity;GO:0016616 oxidoreductase activity, acting on the CH-OH group of donors, NAD or NADP as acceptor;GO:0051287 NAD binding	C: Energy production and conversion	K00122	ko00630: Glyoxylate and dicarboxylate metabolism;ko01100: Metabolic pathways;ko01200: Carbon metabolism	IPR006139: D-isomer specific 2-hydroxyacid dehydrogenase, catalytic domain	Cytoplasm	--
DGEDLFVNKK	TRINITY_DN62370_c0_g1::TRINITY_DN62370_c0_g1_i1::g.39040::m.39040	TRINITY_DN62370_c0_g1::TRINITY_DN62370_c0_g1_i1::g.39040 ORF type:complete len:322 (+) TRINITY_DN62370_c0_g1_i1:40-1005(+)	--	0	0	0	0	0	0	0	0	0	0	0	0	0.655786	0.60868	0.603691	1.04058	1.1732	1.06562	--	--	GO:0016491 oxidoreductase activity	R: General function prediction only	K00002	ko00010: Glycolysis / Gluconeogenesis;ko00040: Pentose and glucuronate interconversions;ko00053: Ascorbate and aldarate metabolism;ko00561: Glycerolipid metabolism;ko00620: Pyruvate metabolism;ko01100: Metabolic pathways;ko01110: Biosynthesis of secondary metabolites;ko01240: Biosynthesis of cofactors	IPR018170: Aldo/keto reductase, conserved site;IPR036812: NADP-dependent oxidoreductase domain superfamily;IPR020471: Aldo-keto reductase;IPR023210: NADP-dependent oxidoreductase domain	Cytoplasm	--
ILSSFGDQK	TRINITY_DN62370_c0_g1::TRINITY_DN62370_c0_g1_i1::g.39040::m.39040	TRINITY_DN62370_c0_g1::TRINITY_DN62370_c0_g1_i1::g.39040 ORF type:complete len:322 (+) TRINITY_DN62370_c0_g1_i1:40-1005(+)	--	0	0	0	0	0	0	0	0	0	0	0	0	0	0	0	5.41881	6.03207	5.86165	--	--	GO:0016491 oxidoreductase activity	R: General function prediction only	K00002	ko00010: Glycolysis / Gluconeogenesis;ko00040: Pentose and glucuronate interconversions;ko00053: Ascorbate and aldarate metabolism;ko00561: Glycerolipid metabolism;ko00620: Pyruvate metabolism;ko01100: Metabolic pathways;ko01110: Biosynthesis of secondary metabolites;ko01240: Biosynthesis of cofactors	IPR018170: Aldo/keto reductase, conserved site;IPR036812: NADP-dependent oxidoreductase domain superfamily;IPR020471: Aldo-keto reductase;IPR023210: NADP-dependent oxidoreductase domain	Cytoplasm	--
LPEEDFKILS	TRINITY_DN62370_c0_g1::TRINITY_DN62370_c0_g1_i1::g.39040::m.39040	TRINITY_DN62370_c0_g1::TRINITY_DN62370_c0_g1_i1::g.39040 ORF type:complete len:322 (+) TRINITY_DN62370_c0_g1_i1:40-1005(+)	--	0	0	0	0	0	0	0	0	0	0	0	0	0	0	0	0.230584	0.210936	0.206712	--	--	GO:0016491 oxidoreductase activity	R: General function prediction only	K00002	ko00010: Glycolysis / Gluconeogenesis;ko00040: Pentose and glucuronate interconversions;ko00053: Ascorbate and aldarate metabolism;ko00561: Glycerolipid metabolism;ko00620: Pyruvate metabolism;ko01100: Metabolic pathways;ko01110: Biosynthesis of secondary metabolites;ko01240: Biosynthesis of cofactors	IPR018170: Aldo/keto reductase, conserved site;IPR036812: NADP-dependent oxidoreductase domain superfamily;IPR020471: Aldo-keto reductase;IPR023210: NADP-dependent oxidoreductase domain	Cytoplasm	--
VDTAAQYGVQEEVAKGLQ	TRINITY_DN62370_c0_g1::TRINITY_DN62370_c0_g1_i1::g.39040::m.39040	TRINITY_DN62370_c0_g1::TRINITY_DN62370_c0_g1_i1::g.39040 ORF type:complete len:322 (+) TRINITY_DN62370_c0_g1_i1:40-1005(+)	--	0	0	0	0	0	0	0	0	0	0	0	0	0	0	0	0.594142	0.580521	0.557397	--	--	GO:0016491 oxidoreductase activity	R: General function prediction only	K00002	ko00010: Glycolysis / Gluconeogenesis;ko00040: Pentose and glucuronate interconversions;ko00053: Ascorbate and aldarate metabolism;ko00561: Glycerolipid metabolism;ko00620: Pyruvate metabolism;ko01100: Metabolic pathways;ko01110: Biosynthesis of secondary metabolites;ko01240: Biosynthesis of cofactors	IPR018170: Aldo/keto reductase, conserved site;IPR036812: NADP-dependent oxidoreductase domain superfamily;IPR020471: Aldo-keto reductase;IPR023210: NADP-dependent oxidoreductase domain	Cytoplasm	--
VQEEVAKGLQ	TRINITY_DN62370_c0_g1::TRINITY_DN62370_c0_g1_i1::g.39040::m.39040	TRINITY_DN62370_c0_g1::TRINITY_DN62370_c0_g1_i1::g.39040 ORF type:complete len:322 (+) TRINITY_DN62370_c0_g1_i1:40-1005(+)	--	0	0	0	0	0	0	0	0	0	0	0	0	0	0	0	0.959899	0.89042	0.861189	--	--	GO:0016491 oxidoreductase activity	R: General function prediction only	K00002	ko00010: Glycolysis / Gluconeogenesis;ko00040: Pentose and glucuronate interconversions;ko00053: Ascorbate and aldarate metabolism;ko00561: Glycerolipid metabolism;ko00620: Pyruvate metabolism;ko01100: Metabolic pathways;ko01110: Biosynthesis of secondary metabolites;ko01240: Biosynthesis of cofactors	IPR018170: Aldo/keto reductase, conserved site;IPR036812: NADP-dependent oxidoreductase domain superfamily;IPR020471: Aldo-keto reductase;IPR023210: NADP-dependent oxidoreductase domain	Cytoplasm	--
WELPEEDFK	TRINITY_DN62370_c0_g1::TRINITY_DN62370_c0_g1_i1::g.39040::m.39040	TRINITY_DN62370_c0_g1::TRINITY_DN62370_c0_g1_i1::g.39040 ORF type:complete len:322 (+) TRINITY_DN62370_c0_g1_i1:40-1005(+)	--	0	0	0	0	0	0	0	0	0	0	0	0	0	0	0	0.726886	0.653526	0.691531	--	--	GO:0016491 oxidoreductase activity	R: General function prediction only	K00002	ko00010: Glycolysis / Gluconeogenesis;ko00040: Pentose and glucuronate interconversions;ko00053: Ascorbate and aldarate metabolism;ko00561: Glycerolipid metabolism;ko00620: Pyruvate metabolism;ko01100: Metabolic pathways;ko01110: Biosynthesis of secondary metabolites;ko01240: Biosynthesis of cofactors	IPR018170: Aldo/keto reductase, conserved site;IPR036812: NADP-dependent oxidoreductase domain superfamily;IPR020471: Aldo-keto reductase;IPR023210: NADP-dependent oxidoreductase domain	Cytoplasm	--
AEEEKKAVPA	TRINITY_DN63034_c0_g1::TRINITY_DN63034_c0_g1_i2::g.40423::m.40423	TRINITY_DN63034_c0_g1::TRINITY_DN63034_c0_g1_i2::g.40423 ORF type:internal len:102 (-) TRINITY_DN63034_c0_g1_i2:2-304(-)	--	0	0	0	0	0	0	1.22936	1.26821	1.35683	0	0	0	0	0	0	0	0	0	--	GO:0000786 nucleosome;GO:0005634 nucleus	GO:0003677 DNA binding;GO:0030527 structural constituent of chromatin;GO:0046982 protein heterodimerization activity	B: Chromatin structure and dynamics	K11252	--	IPR009072: Histone-fold;IPR000558: Histone H2B;IPR007125: Histone H2A/H2B/H3	Nucleus	--
QMRICGVNVLLDGLAG	TRINITY_DN63055_c0_g2::TRINITY_DN63055_c0_g2_i1::g.40684::m.40684	TRINITY_DN63055_c0_g2::TRINITY_DN63055_c0_g2_i1::g.40684 ORF type:3prime_partial len:481 (+) TRINITY_DN63055_c0_g2_i1:4665-6104(+)	--	0	0	0	0	0	0	0	0	0	2.46837	2.18887	2.33039	0	0	0	0	0	0	--	--	--	--	--	--	--	Endoplasmic reticulum	--
AGKPVICATQMLESMIK	TRINITY_DN63111_c2_g2::TRINITY_DN63111_c2_g2_i1::g.40772::m.40772	TRINITY_DN63111_c2_g2::TRINITY_DN63111_c2_g2_i1::g.40772 ORF type:5prime_partial len:397 (-) TRINITY_DN63111_c2_g2_i1:161-1351(-)	--	0	0	0	0	0	0	0.602959	0.667517	0.626789	0	0	0	0	0	0	0	0	0	--	--	GO:0000287 magnesium ion binding;GO:0004743 pyruvate kinase activity;GO:0005524 ATP binding;GO:0016301 kinase activity;GO:0030955 potassium ion binding	G: Carbohydrate transport and metabolism	K00873	ko00010: Glycolysis / Gluconeogenesis;ko00620: Pyruvate metabolism;ko01100: Metabolic pathways;ko01110: Biosynthesis of secondary metabolites;ko01200: Carbon metabolism;ko01230: Biosynthesis of amino acids	IPR036918: Pyruvate kinase, C-terminal domain superfamily;IPR040442: Pyruvate kinase-like domain superfamily;IPR001697: Pyruvate kinase;IPR015813: Pyruvate/Phosphoenolpyruvate kinase-like domain superfamily;IPR015806: Pyruvate kinase, insert domain superfamily;IPR015795: Pyruvate kinase, C-terminal;IPR015793: Pyruvate kinase, barrel;IPR018209: Pyruvate kinase, active site;IPR011037: Pyruvate kina…	Cytoplasm	--
PVICATQMLESMIK	TRINITY_DN63111_c2_g2::TRINITY_DN63111_c2_g2_i1::g.40772::m.40772	TRINITY_DN63111_c2_g2::TRINITY_DN63111_c2_g2_i1::g.40772 ORF type:5prime_partial len:397 (-) TRINITY_DN63111_c2_g2_i1:161-1351(-)	--	0.501148	0.505587	0.513084	0	0	0	0.763723	0.696839	0.680214	0	0	0	0.476578	0.498497	0.536964	0	0	0	--	--	GO:0000287 magnesium ion binding;GO:0004743 pyruvate kinase activity;GO:0005524 ATP binding;GO:0016301 kinase activity;GO:0030955 potassium ion binding	G: Carbohydrate transport and metabolism	K00873	ko00010: Glycolysis / Gluconeogenesis;ko00620: Pyruvate metabolism;ko01100: Metabolic pathways;ko01110: Biosynthesis of secondary metabolites;ko01200: Carbon metabolism;ko01230: Biosynthesis of amino acids	IPR036918: Pyruvate kinase, C-terminal domain superfamily;IPR040442: Pyruvate kinase-like domain superfamily;IPR001697: Pyruvate kinase;IPR015813: Pyruvate/Phosphoenolpyruvate kinase-like domain superfamily;IPR015806: Pyruvate kinase, insert domain superfamily;IPR015795: Pyruvate kinase, C-terminal;IPR015793: Pyruvate kinase, barrel;IPR018209: Pyruvate kinase, active site;IPR011037: Pyruvate kina…	Cytoplasm	--
VSTPPPSSPPPATPPPASPPPAT	TRINITY_DN63157_c0_g1::TRINITY_DN63157_c0_g1_i1::g.40830::m.40830	TRINITY_DN63157_c0_g1::TRINITY_DN63157_c0_g1_i1::g.40830 ORF type:5prime_partial len:229 (+) TRINITY_DN63157_c0_g1_i1:1-687(+)	--	0	0	0	0	0	0	0	0	0	0	0	0	4.14189	3.64137	3.9159	60.8727	65.0247	67.5674	--	GO:0005886 plasma membrane	--	--	--	--	IPR044981: Lysine-rich arabinogalactan protein AGP9/17/18	chloroplast	--
SGTPDAVTGHDANLG	TRINITY_DN63380_c0_g1::TRINITY_DN63380_c0_g1_i2::g.41321::m.41321	TRINITY_DN63380_c0_g1::TRINITY_DN63380_c0_g1_i2::g.41321 ORF type:internal len:129 (+) TRINITY_DN63380_c0_g1_i2:3-386(+)	--	0	0	0	0	0	0	0	0	0	0	0	0	0	0	0	0.834289	0.73667	0.757875	--	GO:0016021 integral component of membrane	--	--	--	--	--	Nucleus	--
TSSDFNYATLK	TRINITY_DN63387_c0_g1::TRINITY_DN63387_c0_g1_i1::g.41346::m.41346	TRINITY_DN63387_c0_g1::TRINITY_DN63387_c0_g1_i1::g.41346 ORF type:internal len:139 (+) TRINITY_DN63387_c0_g1_i1:3-416(+)	--	0	0	0	0	0	0	0	0	0	0	0	0	0	0	0	0.513995	0.450985	0.501093	GO:0006402 mRNA catabolic process	GO:0005634 nucleus;GO:0030014 CCR4-NOT complex	GO:0003676 nucleic acid binding;GO:0004535 poly(A)-specific ribonuclease activity	A: RNA processing and modification	K12581	ko03018: RNA degradation	IPR039637: CCR4-NOT transcription complex subunit 7/8/Pop2;IPR006941: Ribonuclease CAF1;IPR012337: Ribonuclease H-like superfamily;IPR036397: Ribonuclease H superfamily	Nucleus	--
IGEAGNEKYLN	TRINITY_DN63725_c0_g1::TRINITY_DN63725_c0_g1_i1::g.41985::m.41985	TRINITY_DN63725_c0_g1::TRINITY_DN63725_c0_g1_i1::g.41985 ORF type:internal len:150 (-) TRINITY_DN63725_c0_g1_i1:1-447(-)	--	0.664907	0.664472	0.645572	1.08778	1.12551	1.13548	0	0	0	0	0	0	0	0	0	0	0	0	GO:0005975 carbohydrate metabolic process	--	GO:0004560 alpha-L-fucosidase activity	--	K01206	ko00511: Other glycan degradation	IPR017853: Glycoside hydrolase superfamily;IPR000933: Glycoside hydrolase, family 29	Cytoplasm	--
DSAKGAFANRPLSPH	TRINITY_DN63955_c0_g1::TRINITY_DN63955_c0_g1_i10::g.42443::m.42443	TRINITY_DN63955_c0_g1::TRINITY_DN63955_c0_g1_i10::g.42443 ORF type:internal len:126 (-) TRINITY_DN63955_c0_g1_i10:1-375(-)	--	0	0	0	3.83184	3.42048	3.39866	0	0	0	0	0	0	2.15332	2.32805	2.4112	3.48053	3.28741	3.39713	GO:0006099 tricarboxylic acid cycle	GO:0005743 mitochondrial inner membrane;GO:0016021 integral component of membrane;GO:0045281 succinate dehydrogenase complex	GO:0000104 succinate dehydrogenase activity;GO:0009055 electron transfer activity;GO:0046872 metal ion binding	--	K00236	ko00020: Citrate cycle (TCA cycle);ko00190: Oxidative phosphorylation;ko01100: Metabolic pathways;ko01110: Biosynthesis of secondary metabolites;ko01200: Carbon metabolism	--	chloroplast	--
DKGTDAVDILEGK	TRINITY_DN63968_c0_g1::TRINITY_DN63968_c0_g1_i1::g.42447::m.42447	TRINITY_DN63968_c0_g1::TRINITY_DN63968_c0_g1_i1::g.42447 ORF type:5prime_partial len:505 (+) TRINITY_DN63968_c0_g1_i1:1-1515(+)	--	0	0	0	0	0	0	0.857328	0.940446	0.952329	0	0	0	0	0	0	0	0	0	--	GO:0005737 cytoplasm;GO:0005874 microtubule;GO:0016020 membrane	GO:0003924 GTPase activity;GO:0005525 GTP binding;GO:0008017 microtubule binding	U: Intracellular trafficking, secretion, and vesicular transport;R: General function prediction only	K17065	--	IPR003130: Dynamin GTPase effector;IPR030381: Dynamin-type guanine nucleotide-binding (G) domain;IPR000375: Dynamin stalk domain;IPR001401: Dynamin, GTPase domain;IPR027417: P-loop containing nucleoside triphosphate hydrolase;IPR022812: Dynamin;IPR020850: GTPase effector domain;IPR045063: Dynamin, N-terminal	Cytoplasm	--
EEITKEEYA	TRINITY_DN64050_c0_g1::TRINITY_DN64050_c0_g1_i3::g.42658::m.42658	TRINITY_DN64050_c0_g1::TRINITY_DN64050_c0_g1_i3::g.42658 ORF type:internal len:294 (-) TRINITY_DN64050_c0_g1_i3:2-880(-)	--	0	0	0	0.666481	0.722313	0.696458	0	0	0	0	0	0	0	0	0	0	0	0	GO:0006457 protein folding;GO:0034605 cellular response to heat;GO:0050821 protein stabilization	GO:0005829 cytosol;GO:0005886 plasma membrane;GO:0032991 protein-containing complex;GO:0048471 perinuclear region of cytoplasm	GO:0005524 ATP binding;GO:0016887 ATP hydrolysis activity;GO:0051082 unfolded protein binding	O: Posttranslational modification, protein turnover, chaperones	K04079	ko04141: Protein processing in endoplasmic reticulum;ko04626: Plant-pathogen interaction	IPR001404: Heat shock protein Hsp90 family;IPR020568: Ribosomal protein S5 domain 2-type fold	Cytoplasm	--
SLTNDWEDHLAVK	TRINITY_DN64050_c0_g1::TRINITY_DN64050_c0_g1_i3::g.42658::m.42658	TRINITY_DN64050_c0_g1::TRINITY_DN64050_c0_g1_i3::g.42658 ORF type:internal len:294 (-) TRINITY_DN64050_c0_g1_i3:2-880(-)	--	0.657651	0.654475	0.655587	0	0	0	0	0	0	0	0	0	0	0	0	0	0	0	GO:0006457 protein folding;GO:0034605 cellular response to heat;GO:0050821 protein stabilization	GO:0005829 cytosol;GO:0005886 plasma membrane;GO:0032991 protein-containing complex;GO:0048471 perinuclear region of cytoplasm	GO:0005524 ATP binding;GO:0016887 ATP hydrolysis activity;GO:0051082 unfolded protein binding	O: Posttranslational modification, protein turnover, chaperones	K04079	ko04141: Protein processing in endoplasmic reticulum;ko04626: Plant-pathogen interaction	IPR001404: Heat shock protein Hsp90 family;IPR020568: Ribosomal protein S5 domain 2-type fold	Cytoplasm	--
AAINDAGDDADADSGDRLA	TRINITY_DN64114_c0_g1::TRINITY_DN64114_c0_g1_i1::g.42738::m.42738	TRINITY_DN64114_c0_g1::TRINITY_DN64114_c0_g1_i1::g.42738 ORF type:internal len:126 (-) TRINITY_DN64114_c0_g1_i1:2-376(-)	--	0	0	0	0	0	0	0	0	0	0	0	0	0	0	0	0.565419	0.610192	0.612052	--	GO:0009507 chloroplast	GO:0005524 ATP binding	J: Translation, ribosomal structure and biogenesis	K06184	--	IPR027417: P-loop containing nucleoside triphosphate hydrolase;IPR003439: ABC transporter-like, ATP-binding domain	chloroplast	--
KEAAAINDAGDDADADSGDRLA	TRINITY_DN64114_c0_g1::TRINITY_DN64114_c0_g1_i1::g.42738::m.42738	TRINITY_DN64114_c0_g1::TRINITY_DN64114_c0_g1_i1::g.42738 ORF type:internal len:126 (-) TRINITY_DN64114_c0_g1_i1:2-376(-)	--	0	0	0	0	0	0	0	0	0	0	0	0	0	0	0	0.867241	0.791817	0.804269	--	GO:0009507 chloroplast	GO:0005524 ATP binding	J: Translation, ribosomal structure and biogenesis	K06184	--	IPR027417: P-loop containing nucleoside triphosphate hydrolase;IPR003439: ABC transporter-like, ATP-binding domain	chloroplast	--
QILSDLNLDNK	TRINITY_DN64301_c0_g1::TRINITY_DN64301_c0_g1_i1::g.43169::m.43169	TRINITY_DN64301_c0_g1::TRINITY_DN64301_c0_g1_i1::g.43169 ORF type:internal len:119 (+) TRINITY_DN64301_c0_g1_i1:3-356(+)	--	0	0	0	0	0	0	0	0	0	0	0	0	0.297754	0.275832	0.274949	1.1869	1.21549	1.21342	GO:0006412 translation	GO:0005840 ribosome	GO:0003723 RNA binding;GO:0003735 structural constituent of ribosome	J: Translation, ribosomal structure and biogenesis	K02952	ko03010: Ribosome	IPR001892: Ribosomal protein S13;IPR010979: Ribosomal protein S13-like, H2TH	chloroplast	--
VTKDLTAEEL	TRINITY_DN64301_c0_g1::TRINITY_DN64301_c0_g1_i1::g.43169::m.43169	TRINITY_DN64301_c0_g1::TRINITY_DN64301_c0_g1_i1::g.43169 ORF type:internal len:119 (+) TRINITY_DN64301_c0_g1_i1:3-356(+)	--	0	0	0	0	0	0	0	0	0	0	0	0	0.600113	0.602377	0.60564	0	0	0	GO:0006412 translation	GO:0005840 ribosome	GO:0003723 RNA binding;GO:0003735 structural constituent of ribosome	J: Translation, ribosomal structure and biogenesis	K02952	ko03010: Ribosome	IPR001892: Ribosomal protein S13;IPR010979: Ribosomal protein S13-like, H2TH	chloroplast	--
ADPSCQAENCHADLS	TRINITY_DN64319_c0_g1::TRINITY_DN64319_c0_g1_i2::g.43304::m.43304	TRINITY_DN64319_c0_g1::TRINITY_DN64319_c0_g1_i2::g.43304 ORF type:complete len:115 (+) TRINITY_DN64319_c0_g1_i2:76-420(+)	--	0	0	0	0	0	0	0	0	0	0.39192	0.445263	0.444342	0	0	0	0.421256	0.3897	0.409559	--	GO:0005634 nucleus	GO:0003677 DNA binding;GO:0046872 metal ion binding	--	K13415	ko04075: Plant hormone signal transduction	IPR036893: SBP domain superfamily;IPR004333: SBP domain;IPR044817: Squamosa promoter-binding-like protein	Nucleus	--
ISKAETQEK	TRINITY_DN64524_c0_g1::TRINITY_DN64524_c0_g1_i4::g.43764::m.43764	TRINITY_DN64524_c0_g1::TRINITY_DN64524_c0_g1_i4::g.43764 ORF type:5prime_partial len:140 (-) TRINITY_DN64524_c0_g1_i4:180-599(-)	--	0	0	0	0	0	0	0	0	0	0	0	0	0	0	0	0	0	0	--	--	--	--	--	--	IPR005513: Late embryogenesis abundant protein, LEA_1 subgroup	Nucleus	--
ISKAETQEKA	TRINITY_DN64524_c0_g1::TRINITY_DN64524_c0_g1_i4::g.43764::m.43764	TRINITY_DN64524_c0_g1::TRINITY_DN64524_c0_g1_i4::g.43764 ORF type:5prime_partial len:140 (-) TRINITY_DN64524_c0_g1_i4:180-599(-)	--	0	0	0	0	0	0	0	0	0	0	0	0	0	0	0	0	0	0	--	--	--	--	--	--	IPR005513: Late embryogenesis abundant protein, LEA_1 subgroup	Nucleus	--
ISKAETQEKAEKLT	TRINITY_DN64524_c0_g1::TRINITY_DN64524_c0_g1_i4::g.43764::m.43764	TRINITY_DN64524_c0_g1::TRINITY_DN64524_c0_g1_i4::g.43764 ORF type:5prime_partial len:140 (-) TRINITY_DN64524_c0_g1_i4:180-599(-)	--	0	0	0	0	0	0	0	0	0	0.692056	0.769787	0.747987	0	0	0	0	0	0	--	--	--	--	--	--	IPR005513: Late embryogenesis abundant protein, LEA_1 subgroup	Nucleus	--
VIGVSNFDPVTRA	TRINITY_DN64725_c0_g1::TRINITY_DN64725_c0_g1_i1::g.44446::m.44446	TRINITY_DN64725_c0_g1::TRINITY_DN64725_c0_g1_i1::g.44446 ORF type:5prime_partial len:150 (-) TRINITY_DN64725_c0_g1_i1:258-707(-)	--	0	0	0	0	0	0	0	0	0	0	0	0	1.76272	1.55478	1.5767	0.506722	0.495693	0.448209	GO:0015979 photosynthesis	GO:0009523 photosystem II;GO:0016021 integral component of membrane	--	--	K02259	ko00190: Oxidative phosphorylation;ko00860: Porphyrin metabolism;ko01100: Metabolic pathways;ko01110: Biosynthesis of secondary metabolites;ko01240: Biosynthesis of cofactors	IPR009518: Photosystem II PsbX	chloroplast	--
VSNFDPVTRA	TRINITY_DN64725_c0_g1::TRINITY_DN64725_c0_g1_i1::g.44446::m.44446	TRINITY_DN64725_c0_g1::TRINITY_DN64725_c0_g1_i1::g.44446 ORF type:5prime_partial len:150 (-) TRINITY_DN64725_c0_g1_i1:258-707(-)	--	0	0	0	0	0	0	0	0	0	0	0	0	2.20839	2.31154	2.47992	1.07061	1.18665	1.18368	GO:0015979 photosynthesis	GO:0009523 photosystem II;GO:0016021 integral component of membrane	--	--	K02259	ko00190: Oxidative phosphorylation;ko00860: Porphyrin metabolism;ko01100: Metabolic pathways;ko01110: Biosynthesis of secondary metabolites;ko01240: Biosynthesis of cofactors	IPR009518: Photosystem II PsbX	chloroplast	--
LSANDNIQRFPAP	TRINITY_DN64792_c0_g1::TRINITY_DN64792_c0_g1_i1::g.44462::m.44462	TRINITY_DN64792_c0_g1::TRINITY_DN64792_c0_g1_i1::g.44462 ORF type:3prime_partial len:149 (-) TRINITY_DN64792_c0_g1_i1:3-446(-)	--	0	0	0	1.13373	1.21968	1.2482	0	0	0	0	0	0	0	0	0	1.29594	1.13018	1.21485	--	--	GO:0000166 nucleotide binding;GO:0016740 transferase activity	C: Energy production and conversion	K01648	ko00020: Citrate cycle (TCA cycle);ko01100: Metabolic pathways;ko01110: Biosynthesis of secondary metabolites	IPR036291: NAD(P)-binding domain superfamily;IPR003781: CoA-binding	chloroplast	--
AEPPQCTSLAWSADGQTLFAGYTDNLVR	TRINITY_DN64887_c1_g1::TRINITY_DN64887_c1_g1_i13::g.44692::m.44692	TRINITY_DN64887_c1_g1::TRINITY_DN64887_c1_g1_i13::g.44692 ORF type:5prime_partial len:130 (-) TRINITY_DN64887_c1_g1_i13:82-471(-)	--	0	0	0	0	0	0	0.849284	0.928445	0.941276	0	0	0	0	0	0	0	0	0	--	GO:0015935 small ribosomal subunit	GO:0043022 ribosome binding	T: Signal transduction mechanisms	K14753	--	IPR019775: WD40 repeat, conserved site;IPR001680: WD40 repeat;IPR045223: Small (40S) ribosomal subunit Asc1/RACK1;IPR036322: WD40-repeat-containing domain superfamily;IPR015943: WD40/YVTN repeat-like-containing domain superfamily	Extracell	--
IEDPGHFPTLG	TRINITY_DN64923_c0_g1::TRINITY_DN64923_c0_g1_i1::g.45068::m.45068	TRINITY_DN64923_c0_g1::TRINITY_DN64923_c0_g1_i1::g.45068 ORF type:5prime_partial len:102 (+) TRINITY_DN64923_c0_g1_i1:1-306(+)	--	0	0	0	0	0	0	0	0	0	0	0	0	0	0	0	0.51754	0.518964	0.518349	--	--	GO:0003723 RNA binding	R: General function prediction only	K13199	--	IPR039764: RNA binding protein HABP4/SERBP1	Mitochondrion	--
DPGQFPTLGGK	TRINITY_DN64923_c0_g2::TRINITY_DN64923_c0_g2_i1::g.45069::m.45069	TRINITY_DN64923_c0_g2::TRINITY_DN64923_c0_g2_i1::g.45069 ORF type:5prime_partial len:138 (+) TRINITY_DN64923_c0_g2_i1:2-415(+)	--	0	0	0	0	0	0	0	0	0	0	0	0	0	0	0	1.26295	1.30133	1.41922	--	--	GO:0003723 RNA binding	R: General function prediction only	K13199	--	IPR039764: RNA binding protein HABP4/SERBP1;IPR006861: Hyaluronan/mRNA-binding protein	Nucleus	--
IEDPGQFPTLGGK	TRINITY_DN64923_c0_g2::TRINITY_DN64923_c0_g2_i1::g.45069::m.45069	TRINITY_DN64923_c0_g2::TRINITY_DN64923_c0_g2_i1::g.45069 ORF type:5prime_partial len:138 (+) TRINITY_DN64923_c0_g2_i1:2-415(+)	--	0.49841	0.484472	0.495587	0.98933	0.987386	0.986534	1.34814	1.34501	1.34289	1.98341	1.98989	1.97794	0.575507	0.571974	0.570913	1.208	1.18214	1.10427	--	--	GO:0003723 RNA binding	R: General function prediction only	K13199	--	IPR039764: RNA binding protein HABP4/SERBP1;IPR006861: Hyaluronan/mRNA-binding protein	Nucleus	--
SIEDPGQFPTLGGK	TRINITY_DN64923_c0_g2::TRINITY_DN64923_c0_g2_i1::g.45069::m.45069	TRINITY_DN64923_c0_g2::TRINITY_DN64923_c0_g2_i1::g.45069 ORF type:5prime_partial len:138 (+) TRINITY_DN64923_c0_g2_i1:2-415(+)	--	0	0	0	0	0	0	1.57055	1.42744	1.53301	1.59948	1.54109	1.4192	0.592738	0.522482	0.576103	0.978452	0.881341	0.896888	--	--	GO:0003723 RNA binding	R: General function prediction only	K13199	--	IPR039764: RNA binding protein HABP4/SERBP1;IPR006861: Hyaluronan/mRNA-binding protein	Nucleus	--
TPSIEDPGQFPT	TRINITY_DN64923_c0_g2::TRINITY_DN64923_c0_g2_i1::g.45069::m.45069	TRINITY_DN64923_c0_g2::TRINITY_DN64923_c0_g2_i1::g.45069 ORF type:5prime_partial len:138 (+) TRINITY_DN64923_c0_g2_i1:2-415(+)	--	1.79338	1.79338	1.79337	1.91975	2.06862	2.11124	1.57891	1.77237	1.63615	0	0	0	0	0	0	0	0	0	--	--	GO:0003723 RNA binding	R: General function prediction only	K13199	--	IPR039764: RNA binding protein HABP4/SERBP1;IPR006861: Hyaluronan/mRNA-binding protein	Nucleus	--
TPSIEDPGQFPTLGGK	TRINITY_DN64923_c0_g2::TRINITY_DN64923_c0_g2_i1::g.45069::m.45069	TRINITY_DN64923_c0_g2::TRINITY_DN64923_c0_g2_i1::g.45069 ORF type:5prime_partial len:138 (+) TRINITY_DN64923_c0_g2_i1:2-415(+)	--	1.66178	1.66559	1.66557	1.83428	1.90943	1.89662	0	0	0	1.6065	1.64829	1.68878	0	0	0	3.17896	3.25879	3.27657	--	--	GO:0003723 RNA binding	R: General function prediction only	K13199	--	IPR039764: RNA binding protein HABP4/SERBP1;IPR006861: Hyaluronan/mRNA-binding protein	Nucleus	--
VKKANDEIFIK	TRINITY_DN64923_c0_g2::TRINITY_DN64923_c0_g2_i1::g.45069::m.45069	TRINITY_DN64923_c0_g2::TRINITY_DN64923_c0_g2_i1::g.45069 ORF type:5prime_partial len:138 (+) TRINITY_DN64923_c0_g2_i1:2-415(+)	--	0	0	0	0	0	0	0	0	0	0	0	0	0	0	0	0	0	0	--	--	GO:0003723 RNA binding	R: General function prediction only	K13199	--	IPR039764: RNA binding protein HABP4/SERBP1;IPR006861: Hyaluronan/mRNA-binding protein	Nucleus	--
TPSTPSDGSSGNNGTP	TRINITY_DN64958_c0_g1::TRINITY_DN64958_c0_g1_i1::g.45099::m.45099	TRINITY_DN64958_c0_g1::TRINITY_DN64958_c0_g1_i1::g.45099 ORF type:complete len:467 (-) TRINITY_DN64958_c0_g1_i1:171-1571(-)	--	1.85614	1.85447	1.86588	2.04454	1.91604	1.85361	0	0	0	0	0	0	0	0	0	0	0	0	--	--	--	--	--	--	IPR039923: Protodermal factor 1	Extracell	CS pos: 27-28. VSA-RS. Pr: 0.8450
VACGSTYETPISLGASH	TRINITY_DN65569_c0_g1::TRINITY_DN65569_c0_g1_i1::g.46881::m.46881	TRINITY_DN65569_c0_g1::TRINITY_DN65569_c0_g1_i1::g.46881 ORF type:internal len:451 (-) TRINITY_DN65569_c0_g1_i1:2-1351(-)	--	0	0	0	0	0	0	0	0	0	0	0	0	0	0	0	0.883189	0.927224	0.909524	GO:0006627 protein processing involved in protein targeting to mitochondrion	GO:0005743 mitochondrial inner membrane;GO:0005759 mitochondrial matrix	GO:0004222 metalloendopeptidase activity;GO:0046872 metal ion binding	O: Posttranslational modification, protein turnover, chaperones	K01412	--	IPR011249: Metalloenzyme, LuxS/M16 peptidase-like;IPR001431: Peptidase M16, zinc-binding site;IPR007863: Peptidase M16, C-terminal;IPR011765: Peptidase M16, N-terminal	chloroplast	--
AGAYTDELVQTAK	TRINITY_DN65623_c0_g1::TRINITY_DN65623_c0_g1_i1::g.47137::m.47137	TRINITY_DN65623_c0_g1::TRINITY_DN65623_c0_g1_i1::g.47137 ORF type:3prime_partial len:102 (+) TRINITY_DN65623_c0_g1_i1:1-303(+)	--	0	0	0	0	0	0	0	0	0	0	0	0	1.02397	1.12984	1.06668	0.889504	0.963422	0.988251	GO:0006096 glycolytic process	--	GO:0004332 fructose-bisphosphate aldolase activity	G: Carbohydrate transport and metabolism	K01623	ko00010: Glycolysis / Gluconeogenesis;ko00030: Pentose phosphate pathway;ko00051: Fructose and mannose metabolism;ko00710: Carbon fixation in photosynthetic organisms;ko01100: Metabolic pathways;ko01110: Biosynthesis of secondary metabolites;ko01200: Carbon metabolism;ko01230: Biosynthesis of amino acids	IPR000741: Fructose-bisphosphate aldolase, class-I;IPR013785: Aldolase-type TIM barrel	Cytoplasm_Nucleus	--
AYTDELVQTAK	TRINITY_DN65623_c0_g1::TRINITY_DN65623_c0_g1_i1::g.47137::m.47137	TRINITY_DN65623_c0_g1::TRINITY_DN65623_c0_g1_i1::g.47137 ORF type:3prime_partial len:102 (+) TRINITY_DN65623_c0_g1_i1:1-303(+)	--	0.554151	0.557789	0.565588	0.725604	0.788946	0.762121	0	0	0	0	0	0	1.03001	1.15553	1.13182	1.73145	1.56994	1.61588	GO:0006096 glycolytic process	--	GO:0004332 fructose-bisphosphate aldolase activity	G: Carbohydrate transport and metabolism	K01623	ko00010: Glycolysis / Gluconeogenesis;ko00030: Pentose phosphate pathway;ko00051: Fructose and mannose metabolism;ko00710: Carbon fixation in photosynthetic organisms;ko01100: Metabolic pathways;ko01110: Biosynthesis of secondary metabolites;ko01200: Carbon metabolism;ko01230: Biosynthesis of amino acids	IPR000741: Fructose-bisphosphate aldolase, class-I;IPR013785: Aldolase-type TIM barrel	Cytoplasm_Nucleus	--
GAYTDELVQTAK	TRINITY_DN65623_c0_g1::TRINITY_DN65623_c0_g1_i1::g.47137::m.47137	TRINITY_DN65623_c0_g1::TRINITY_DN65623_c0_g1_i1::g.47137 ORF type:3prime_partial len:102 (+) TRINITY_DN65623_c0_g1_i1:1-303(+)	--	10.8285	10.8557	10.2259	6.11305	5.4169	5.66708	4.61062	5.01912	4.77228	1.36384	1.24972	1.33026	24.5346	26.0359	26.0652	16.9714	17.4197	18.0742	GO:0006096 glycolytic process	--	GO:0004332 fructose-bisphosphate aldolase activity	G: Carbohydrate transport and metabolism	K01623	ko00010: Glycolysis / Gluconeogenesis;ko00030: Pentose phosphate pathway;ko00051: Fructose and mannose metabolism;ko00710: Carbon fixation in photosynthetic organisms;ko01100: Metabolic pathways;ko01110: Biosynthesis of secondary metabolites;ko01200: Carbon metabolism;ko01230: Biosynthesis of amino acids	IPR000741: Fructose-bisphosphate aldolase, class-I;IPR013785: Aldolase-type TIM barrel	Cytoplasm_Nucleus	--
SSSTKILDPAFLG	TRINITY_DN65646_c0_g1::TRINITY_DN65646_c0_g1_i1::g.47197::m.47197	TRINITY_DN65646_c0_g1::TRINITY_DN65646_c0_g1_i1::g.47197 ORF type:3prime_partial len:704 (+) TRINITY_DN65646_c0_g1_i1:328-2436(+)	--	0	0	0	0.780381	0.844215	0.847072	0	0	0	0	0	0	0.399288	0.397019	0.398033	0.960224	0.907276	0.84661	GO:0007015 actin filament organization;GO:0051693 actin filament capping	GO:0005856 cytoskeleton	GO:0051015 actin filament binding	Z: Cytoskeleton	K05768	--	IPR007123: Gelsolin-like domain;IPR029006: ADF-H/Gelsolin-like domain superfamily;IPR007122: Villin/Gelsolin	Cytoplasm	--
SSSTKILDPAFLGAGQ	TRINITY_DN65646_c0_g1::TRINITY_DN65646_c0_g1_i1::g.47197::m.47197	TRINITY_DN65646_c0_g1::TRINITY_DN65646_c0_g1_i1::g.47197 ORF type:3prime_partial len:704 (+) TRINITY_DN65646_c0_g1_i1:328-2436(+)	--	0	0	0	0.704304	0.674778	0.689674	0.982069	0.916994	0.915727	0	0	0	0	0	0	0.413978	0.389929	0.365469	GO:0007015 actin filament organization;GO:0051693 actin filament capping	GO:0005856 cytoskeleton	GO:0051015 actin filament binding	Z: Cytoskeleton	K05768	--	IPR007123: Gelsolin-like domain;IPR029006: ADF-H/Gelsolin-like domain superfamily;IPR007122: Villin/Gelsolin	Cytoplasm	--
TPGGEAGKGKVA	TRINITY_DN65646_c0_g1::TRINITY_DN65646_c0_g1_i1::g.47197::m.47197	TRINITY_DN65646_c0_g1::TRINITY_DN65646_c0_g1_i1::g.47197 ORF type:3prime_partial len:704 (+) TRINITY_DN65646_c0_g1_i1:328-2436(+)	--	0	0	0	0	0	0	0	0	0	0	0	0	0	0	0	0.437531	0.42255	0.392161	GO:0007015 actin filament organization;GO:0051693 actin filament capping	GO:0005856 cytoskeleton	GO:0051015 actin filament binding	Z: Cytoskeleton	K05768	--	IPR007123: Gelsolin-like domain;IPR029006: ADF-H/Gelsolin-like domain superfamily;IPR007122: Villin/Gelsolin	Cytoplasm	--
ANDTIKIDLE	TRINITY_DN65717_c0_g1::TRINITY_DN65717_c0_g1_i5::g.47484::m.47484	TRINITY_DN65717_c0_g1::TRINITY_DN65717_c0_g1_i5::g.47484 ORF type:5prime_partial len:288 (+) TRINITY_DN65717_c0_g1_i5:3-866(+)	--	0	0	0	0	0	0	0	0	0	0	0	0	0	0	0	1.43335	1.26406	1.33229	GO:0006412 translation	GO:0005840 ribosome	GO:0003735 structural constituent of ribosome;GO:0019843 rRNA binding	J: Translation, ribosomal structure and biogenesis	K02987	ko03010: Ribosome	IPR036986: RNA-binding S4 domain superfamily;IPR005824: KOW;IPR013845: Ribosomal protein S4e, central region;IPR000876: Ribosomal protein S4e;IPR041982: Ribosomal protein S4, KOW domain;IPR002942: RNA-binding S4 domain;IPR018199: Ribosomal protein S4e, N-terminal, conserved site;IPR032277: 40S ribosomal protein S4, C-terminal domain;IPR038237: Ribosomal protein S4e, central domain superfamily;IPR…	chloroplast	--
ANDTIKIDLETNK	TRINITY_DN65717_c0_g1::TRINITY_DN65717_c0_g1_i5::g.47484::m.47484	TRINITY_DN65717_c0_g1::TRINITY_DN65717_c0_g1_i5::g.47484 ORF type:5prime_partial len:288 (+) TRINITY_DN65717_c0_g1_i5:3-866(+)	--	0	0	0	0.770176	0.794868	0.839772	0	0	0	1.36139	1.43964	1.47127	0.492365	0.476857	0.437557	4.00955	3.63903	3.583	GO:0006412 translation	GO:0005840 ribosome	GO:0003735 structural constituent of ribosome;GO:0019843 rRNA binding	J: Translation, ribosomal structure and biogenesis	K02987	ko03010: Ribosome	IPR036986: RNA-binding S4 domain superfamily;IPR005824: KOW;IPR013845: Ribosomal protein S4e, central region;IPR000876: Ribosomal protein S4e;IPR041982: Ribosomal protein S4, KOW domain;IPR002942: RNA-binding S4 domain;IPR018199: Ribosomal protein S4e, N-terminal, conserved site;IPR032277: 40S ribosomal protein S4, C-terminal domain;IPR038237: Ribosomal protein S4e, central domain superfamily;IPR…	chloroplast	--
DTIKIDLETNK	TRINITY_DN65717_c0_g1::TRINITY_DN65717_c0_g1_i5::g.47484::m.47484	TRINITY_DN65717_c0_g1::TRINITY_DN65717_c0_g1_i5::g.47484 ORF type:5prime_partial len:288 (+) TRINITY_DN65717_c0_g1_i5:3-866(+)	--	0.990265	0.98888	0.965587	0.921804	1.02126	0.997791	1.55556	1.73219	1.73217	2.51332	2.42797	2.58185	0	0	0	0.782107	0.831413	0.864016	GO:0006412 translation	GO:0005840 ribosome	GO:0003735 structural constituent of ribosome;GO:0019843 rRNA binding	J: Translation, ribosomal structure and biogenesis	K02987	ko03010: Ribosome	IPR036986: RNA-binding S4 domain superfamily;IPR005824: KOW;IPR013845: Ribosomal protein S4e, central region;IPR000876: Ribosomal protein S4e;IPR041982: Ribosomal protein S4, KOW domain;IPR002942: RNA-binding S4 domain;IPR018199: Ribosomal protein S4e, N-terminal, conserved site;IPR032277: 40S ribosomal protein S4, C-terminal domain;IPR038237: Ribosomal protein S4e, central domain superfamily;IPR…	chloroplast	--
GAFAPKPSSGPH	TRINITY_DN65717_c0_g1::TRINITY_DN65717_c0_g1_i5::g.47484::m.47484	TRINITY_DN65717_c0_g1::TRINITY_DN65717_c0_g1_i5::g.47484 ORF type:5prime_partial len:288 (+) TRINITY_DN65717_c0_g1_i5:3-866(+)	--	0	0	0	0.603155	0.648989	0.658859	0	0	0	0.955295	1.05265	1.0324	0	0	0	1.96918	1.74519	1.7485	GO:0006412 translation	GO:0005840 ribosome	GO:0003735 structural constituent of ribosome;GO:0019843 rRNA binding	J: Translation, ribosomal structure and biogenesis	K02987	ko03010: Ribosome	IPR036986: RNA-binding S4 domain superfamily;IPR005824: KOW;IPR013845: Ribosomal protein S4e, central region;IPR000876: Ribosomal protein S4e;IPR041982: Ribosomal protein S4, KOW domain;IPR002942: RNA-binding S4 domain;IPR018199: Ribosomal protein S4e, N-terminal, conserved site;IPR032277: 40S ribosomal protein S4, C-terminal domain;IPR038237: Ribosomal protein S4e, central domain superfamily;IPR…	chloroplast	--
IDLETNKIVD	TRINITY_DN65717_c0_g1::TRINITY_DN65717_c0_g1_i5::g.47484::m.47484	TRINITY_DN65717_c0_g1::TRINITY_DN65717_c0_g1_i5::g.47484 ORF type:5prime_partial len:288 (+) TRINITY_DN65717_c0_g1_i5:3-866(+)	--	0	0	0	0	0	0	0	0	0	0	0	0	0	0	0	0.26128	0.26026	0.261584	GO:0006412 translation	GO:0005840 ribosome	GO:0003735 structural constituent of ribosome;GO:0019843 rRNA binding	J: Translation, ribosomal structure and biogenesis	K02987	ko03010: Ribosome	IPR036986: RNA-binding S4 domain superfamily;IPR005824: KOW;IPR013845: Ribosomal protein S4e, central region;IPR000876: Ribosomal protein S4e;IPR041982: Ribosomal protein S4, KOW domain;IPR002942: RNA-binding S4 domain;IPR018199: Ribosomal protein S4e, N-terminal, conserved site;IPR032277: 40S ribosomal protein S4, C-terminal domain;IPR038237: Ribosomal protein S4e, central domain superfamily;IPR…	chloroplast	--
IKIDLETNK	TRINITY_DN65717_c0_g1::TRINITY_DN65717_c0_g1_i5::g.47484::m.47484	TRINITY_DN65717_c0_g1::TRINITY_DN65717_c0_g1_i5::g.47484 ORF type:5prime_partial len:288 (+) TRINITY_DN65717_c0_g1_i5:3-866(+)	--	0	0	0	0.703243	0.642877	0.65687	0.881197	0.857971	0.861624	3.49345	3.12212	3.07045	0	0	0	1.55102	1.38196	1.473	GO:0006412 translation	GO:0005840 ribosome	GO:0003735 structural constituent of ribosome;GO:0019843 rRNA binding	J: Translation, ribosomal structure and biogenesis	K02987	ko03010: Ribosome	IPR036986: RNA-binding S4 domain superfamily;IPR005824: KOW;IPR013845: Ribosomal protein S4e, central region;IPR000876: Ribosomal protein S4e;IPR041982: Ribosomal protein S4, KOW domain;IPR002942: RNA-binding S4 domain;IPR018199: Ribosomal protein S4e, N-terminal, conserved site;IPR032277: 40S ribosomal protein S4, C-terminal domain;IPR038237: Ribosomal protein S4e, central domain superfamily;IPR…	chloroplast	--
NDTIKIDLETNK	TRINITY_DN65717_c0_g1::TRINITY_DN65717_c0_g1_i5::g.47484::m.47484	TRINITY_DN65717_c0_g1::TRINITY_DN65717_c0_g1_i5::g.47484 ORF type:5prime_partial len:288 (+) TRINITY_DN65717_c0_g1_i5:3-866(+)	--	0	0	0	0	0	0	0	0	0	2.05002	1.85376	1.87167	0	0	0	0.632071	0.638523	0.63629	GO:0006412 translation	GO:0005840 ribosome	GO:0003735 structural constituent of ribosome;GO:0019843 rRNA binding	J: Translation, ribosomal structure and biogenesis	K02987	ko03010: Ribosome	IPR036986: RNA-binding S4 domain superfamily;IPR005824: KOW;IPR013845: Ribosomal protein S4e, central region;IPR000876: Ribosomal protein S4e;IPR041982: Ribosomal protein S4, KOW domain;IPR002942: RNA-binding S4 domain;IPR018199: Ribosomal protein S4e, N-terminal, conserved site;IPR032277: 40S ribosomal protein S4, C-terminal domain;IPR038237: Ribosomal protein S4e, central domain superfamily;IPR…	chloroplast	--
NREKHKGSFE	TRINITY_DN65717_c0_g1::TRINITY_DN65717_c0_g1_i5::g.47484::m.47484	TRINITY_DN65717_c0_g1::TRINITY_DN65717_c0_g1_i5::g.47484 ORF type:5prime_partial len:288 (+) TRINITY_DN65717_c0_g1_i5:3-866(+)	--	0	0	0	0	0	0	0	0	0	0	0	0	0	0	0	0.418092	0.406903	0.395262	GO:0006412 translation	GO:0005840 ribosome	GO:0003735 structural constituent of ribosome;GO:0019843 rRNA binding	J: Translation, ribosomal structure and biogenesis	K02987	ko03010: Ribosome	IPR036986: RNA-binding S4 domain superfamily;IPR005824: KOW;IPR013845: Ribosomal protein S4e, central region;IPR000876: Ribosomal protein S4e;IPR041982: Ribosomal protein S4, KOW domain;IPR002942: RNA-binding S4 domain;IPR018199: Ribosomal protein S4e, N-terminal, conserved site;IPR032277: 40S ribosomal protein S4, C-terminal domain;IPR038237: Ribosomal protein S4e, central domain superfamily;IPR…	chloroplast	--
SVQFGQKGIPYLN	TRINITY_DN65717_c0_g1::TRINITY_DN65717_c0_g1_i5::g.47484::m.47484	TRINITY_DN65717_c0_g1::TRINITY_DN65717_c0_g1_i5::g.47484 ORF type:5prime_partial len:288 (+) TRINITY_DN65717_c0_g1_i5:3-866(+)	--	0	0	0	0	0	0	0	0	0	0	0	0	0	0	0	0.760847	0.768571	0.769756	GO:0006412 translation	GO:0005840 ribosome	GO:0003735 structural constituent of ribosome;GO:0019843 rRNA binding	J: Translation, ribosomal structure and biogenesis	K02987	ko03010: Ribosome	IPR036986: RNA-binding S4 domain superfamily;IPR005824: KOW;IPR013845: Ribosomal protein S4e, central region;IPR000876: Ribosomal protein S4e;IPR041982: Ribosomal protein S4, KOW domain;IPR002942: RNA-binding S4 domain;IPR018199: Ribosomal protein S4e, N-terminal, conserved site;IPR032277: 40S ribosomal protein S4, C-terminal domain;IPR038237: Ribosomal protein S4e, central domain superfamily;IPR…	chloroplast	--
TIKIDLETNK	TRINITY_DN65717_c0_g1::TRINITY_DN65717_c0_g1_i5::g.47484::m.47484	TRINITY_DN65717_c0_g1::TRINITY_DN65717_c0_g1_i5::g.47484 ORF type:5prime_partial len:288 (+) TRINITY_DN65717_c0_g1_i5:3-866(+)	--	6.34301	6.25572	6.32257	6.93676	7.82321	7.42051	21.755	24.2048	23.8726	32.9249	35.7152	35.4118	6.06256	6.71897	6.48616	16.3261	17.1576	16.8857	GO:0006412 translation	GO:0005840 ribosome	GO:0003735 structural constituent of ribosome;GO:0019843 rRNA binding	J: Translation, ribosomal structure and biogenesis	K02987	ko03010: Ribosome	IPR036986: RNA-binding S4 domain superfamily;IPR005824: KOW;IPR013845: Ribosomal protein S4e, central region;IPR000876: Ribosomal protein S4e;IPR041982: Ribosomal protein S4, KOW domain;IPR002942: RNA-binding S4 domain;IPR018199: Ribosomal protein S4e, N-terminal, conserved site;IPR032277: 40S ribosomal protein S4, C-terminal domain;IPR038237: Ribosomal protein S4e, central domain superfamily;IPR…	chloroplast	--
YPDPLIKAND	TRINITY_DN65717_c0_g1::TRINITY_DN65717_c0_g1_i5::g.47484::m.47484	TRINITY_DN65717_c0_g1::TRINITY_DN65717_c0_g1_i5::g.47484 ORF type:5prime_partial len:288 (+) TRINITY_DN65717_c0_g1_i5:3-866(+)	--	0.625447	0.655748	0.644747	0	0	0	0	0	0	0.859417	0.789326	0.827007	0	0	0	0.730797	0.772212	0.806472	GO:0006412 translation	GO:0005840 ribosome	GO:0003735 structural constituent of ribosome;GO:0019843 rRNA binding	J: Translation, ribosomal structure and biogenesis	K02987	ko03010: Ribosome	IPR036986: RNA-binding S4 domain superfamily;IPR005824: KOW;IPR013845: Ribosomal protein S4e, central region;IPR000876: Ribosomal protein S4e;IPR041982: Ribosomal protein S4, KOW domain;IPR002942: RNA-binding S4 domain;IPR018199: Ribosomal protein S4e, N-terminal, conserved site;IPR032277: 40S ribosomal protein S4, C-terminal domain;IPR038237: Ribosomal protein S4e, central domain superfamily;IPR…	chloroplast	--
LDQMEDVRCG	TRINITY_DN65724_c0_g1::TRINITY_DN65724_c0_g1_i1::g.47529::m.47529	TRINITY_DN65724_c0_g1::TRINITY_DN65724_c0_g1_i1::g.47529 ORF type:internal len:142 (+) TRINITY_DN65724_c0_g1_i1:3-425(+)	--	0.562678	0.544718	0.599872	0.814595	0.811251	0.811137	0.871231	0.954476	0.973938	0	0	0	0	0	0	0	0	0	--	--	--	--	--	--	--	chloroplast	--
GSSEEGNLEEQLELPSH	TRINITY_DN65876_c0_g2::TRINITY_DN65876_c0_g2_i6::g.47968::m.47968	TRINITY_DN65876_c0_g2::TRINITY_DN65876_c0_g2_i6::g.47968 ORF type:5prime_partial len:145 (-) TRINITY_DN65876_c0_g2_i6:305-739(-)	--	0	0	0	0.570601	0.460461	0.491347	0	0	0	0	0	0	0	0	0	0.783661	0.82957	0.804407	--	--	--	--	--	--	--	Nucleus	--
DEDQALISSETGIPK	TRINITY_DN65893_c1_g1::TRINITY_DN65893_c1_g1_i2::g.47992::m.47992	TRINITY_DN65893_c1_g1::TRINITY_DN65893_c1_g1_i2::g.47992 ORF type:5prime_partial len:107 (-) TRINITY_DN65893_c1_g1_i2:37-357(-)	--	0	0	0	0	0	0	0.926377	1.02089	0.989899	0	0	0	0	0	0	0	0	0	GO:0016126 sterol biosynthetic process;GO:0019287 isopentenyl diphosphate biosynthetic process, mevalonate pathway	GO:0005829 cytosol	GO:0004163 diphosphomevalonate decarboxylase activity;GO:0005524 ATP binding	I: Lipid transport and metabolism	K01597	ko00900: Terpenoid backbone biosynthesis;ko01100: Metabolic pathways;ko01110: Biosynthesis of secondary metabolites	--	Nucleus	--
EDQALISSETGIPK	TRINITY_DN65893_c1_g1::TRINITY_DN65893_c1_g1_i2::g.47992::m.47992	TRINITY_DN65893_c1_g1::TRINITY_DN65893_c1_g1_i2::g.47992 ORF type:5prime_partial len:107 (-) TRINITY_DN65893_c1_g1_i2:37-357(-)	--	0	0	0	0	0	0	1.55544	1.47192	1.51737	0	0	0	0	0	0	0	0	0	GO:0016126 sterol biosynthetic process;GO:0019287 isopentenyl diphosphate biosynthetic process, mevalonate pathway	GO:0005829 cytosol	GO:0004163 diphosphomevalonate decarboxylase activity;GO:0005524 ATP binding	I: Lipid transport and metabolism	K01597	ko00900: Terpenoid backbone biosynthesis;ko01100: Metabolic pathways;ko01110: Biosynthesis of secondary metabolites	--	Nucleus	--
GMALNLEPDNVGVVVFGNDK	TRINITY_DN66230_c3_g2::TRINITY_DN66230_c3_g2_i1::g.49672::m.49672	TRINITY_DN66230_c3_g2::TRINITY_DN66230_c3_g2_i1::g.49672 ORF type:5prime_partial len:545 (+) TRINITY_DN66230_c3_g2_i1:3-1637(+)	--	0.900971	0.925585	0.955748	1.0012	1.02664	1.07557	0.787827	0.8485	0.88922	0.888907	0.937995	0.970288	1.14289	1.21257	1.19016	0	0	0	--	GO:0005743 mitochondrial inner membrane;GO:0045261 proton-transporting ATP synthase complex, catalytic core F(1)	GO:0005524 ATP binding;GO:0046933 proton-transporting ATP synthase activity, rotational mechanism	C: Energy production and conversion	K02132	ko00190: Oxidative phosphorylation;ko01100: Metabolic pathways	IPR005294: ATP synthase, F1 complex, alpha subunit;IPR000194: ATPase, F1/V1/A1 complex, alpha/beta subunit, nucleotide-binding domain;IPR038376: ATP synthase, alpha subunit, C-terminal domain superfamily;IPR020003: ATPase, alpha/beta subunit, nucleotide-binding domain, active site;IPR036121: ATPase, F1/V1/A1 complex, alpha/beta subunit, N-terminal domain superfamily;IPR027417: P-loop containing n…	Cytoplasm	--
VYEINELDRSSPA	TRINITY_DN66285_c0_g1::TRINITY_DN66285_c0_g1_i2::g.49736::m.49736	TRINITY_DN66285_c0_g1::TRINITY_DN66285_c0_g1_i2::g.49736 ORF type:5prime_partial len:119 (-) TRINITY_DN66285_c0_g1_i2:116-472(-)	--	0	0	0	0	0	0	0	0	0	0	0	0	0	0	0	0.715214	0.648375	0.656236	GO:0009695 jasmonic acid biosynthetic process	GO:0009507 chloroplast	GO:0046423 allene-oxide cyclase activity	--	K10525	ko00592: alpha-Linolenic acid metabolism;ko01100: Metabolic pathways;ko01110: Biosynthesis of secondary metabolites	IPR044859: Allene oxide cyclase/Dirigent protein;IPR009410: Allene oxide cyclase;IPR034871: Allene oxide cyclase superfamily	Mitochondrion	--
AHNLTPAGGTTAHNPAVGGVG	TRINITY_DN66386_c0_g1::TRINITY_DN66386_c0_g1_i2::g.50186::m.50186	TRINITY_DN66386_c0_g1::TRINITY_DN66386_c0_g1_i2::g.50186 ORF type:5prime_partial len:192 (+) TRINITY_DN66386_c0_g1_i2:1-576(+)	--	0	0	0	0	0	0	0	0	0	0	0	0	0.573032	0.54315	0.528068	0.754292	0.795128	0.843237	GO:0009793 embryo development ending in seed dormancy	--	--	--	--	--	IPR005513: Late embryogenesis abundant protein, LEA_1 subgroup	Mitochondrion	--
STDPAIHGTGGRYN	TRINITY_DN66386_c0_g1::TRINITY_DN66386_c0_g1_i2::g.50186::m.50186	TRINITY_DN66386_c0_g1::TRINITY_DN66386_c0_g1_i2::g.50186 ORF type:5prime_partial len:192 (+) TRINITY_DN66386_c0_g1_i2:1-576(+)	--	0	0	0	0	0	0	0	0	0	0	0	0	0	0	0	0.526081	0.561694	0.551137	GO:0009793 embryo development ending in seed dormancy	--	--	--	--	--	IPR005513: Late embryogenesis abundant protein, LEA_1 subgroup	Mitochondrion	--
VEHLEEESESGGTGGKTER	TRINITY_DN66604_c1_g1::TRINITY_DN66604_c1_g1_i10::g.51077::m.51077	TRINITY_DN66604_c1_g1::TRINITY_DN66604_c1_g1_i10::g.51077 ORF type:internal len:103 (+) TRINITY_DN66604_c1_g1_i10:1-306(+)	--	0	0	0	0	0	0	0	0	0	0	0	0	0	0	0	0.757956	0.736684	0.708711	--	--	--	--	--	--	--	Nucleus	--
VEHLEEESESGGTGGKTERVA	TRINITY_DN66604_c1_g1::TRINITY_DN66604_c1_g1_i10::g.51077::m.51077	TRINITY_DN66604_c1_g1::TRINITY_DN66604_c1_g1_i10::g.51077 ORF type:internal len:103 (+) TRINITY_DN66604_c1_g1_i10:1-306(+)	--	0	0	0	0	0	0	0	0	0	0	0	0	0	0	0	0.678393	0.605905	0.597424	--	--	--	--	--	--	--	Nucleus	--
DYGKLGEGSYG	TRINITY_DN66604_c1_g1::TRINITY_DN66604_c1_g1_i17::g.51082::m.51082	TRINITY_DN66604_c1_g1::TRINITY_DN66604_c1_g1_i17::g.51082 ORF type:internal len:109 (+) TRINITY_DN66604_c1_g1_i17:3-326(+)	--	0.893827	0.88449	0.884716	0.946988	0.846018	0.874949	1.01983	1.12488	1.07686	1.05801	0.96388	1.03421	0.960184	1.00638	1.00585	2.20421	2.45758	2.44333	--	--	--	--	--	--	--	Nucleus	--
DYGKLGEGSYGAYIE	TRINITY_DN66604_c1_g1::TRINITY_DN66604_c1_g1_i17::g.51082::m.51082	TRINITY_DN66604_c1_g1::TRINITY_DN66604_c1_g1_i17::g.51082 ORF type:internal len:109 (+) TRINITY_DN66604_c1_g1_i17:3-326(+)	--	0.950706	0.957487	0.955587	0.9441	1.0608	1.0345	1.60628	1.53026	1.50042	0.981785	0.935403	0.891769	0	0	0	1.11026	1.18024	1.21541	--	--	--	--	--	--	--	Nucleus	--
EDYGKLGEGSYG	TRINITY_DN66604_c1_g1::TRINITY_DN66604_c1_g1_i17::g.51082::m.51082	TRINITY_DN66604_c1_g1::TRINITY_DN66604_c1_g1_i17::g.51082 ORF type:internal len:109 (+) TRINITY_DN66604_c1_g1_i17:3-326(+)	--	0	0	0	0	0	0	0.846338	0.766168	0.765461	0	0	0	0	0	0	0	0	0	--	--	--	--	--	--	--	Nucleus	--
EDYGKLGEGSYGAYIE	TRINITY_DN66604_c1_g1::TRINITY_DN66604_c1_g1_i17::g.51082::m.51082	TRINITY_DN66604_c1_g1::TRINITY_DN66604_c1_g1_i17::g.51082 ORF type:internal len:109 (+) TRINITY_DN66604_c1_g1_i17:3-326(+)	--	0	0	0	0	0	0	1.58886	1.43336	1.42759	0	0	0	0	0	0	0	0	0	--	--	--	--	--	--	--	Nucleus	--
EGSYGAYIEKAE	TRINITY_DN66604_c1_g1::TRINITY_DN66604_c1_g1_i17::g.51082::m.51082	TRINITY_DN66604_c1_g1::TRINITY_DN66604_c1_g1_i17::g.51082 ORF type:internal len:109 (+) TRINITY_DN66604_c1_g1_i17:3-326(+)	--	0	0	0	0.631494	0.631833	0.630051	0	0	0	0	0	0	0.570887	0.635949	0.626714	0.695025	0.771634	0.762339	--	--	--	--	--	--	--	Nucleus	--
GEDYGKLGEGSYG	TRINITY_DN66604_c1_g1::TRINITY_DN66604_c1_g1_i17::g.51082::m.51082	TRINITY_DN66604_c1_g1::TRINITY_DN66604_c1_g1_i17::g.51082 ORF type:internal len:109 (+) TRINITY_DN66604_c1_g1_i17:3-326(+)	--	1.07479	1.07748	1.05472	0.702585	0.657952	0.616892	0	0	0	0	0	0	0	0	0	0	0	0	--	--	--	--	--	--	--	Nucleus	--
GEDYGKLGEGSYGAYIE	TRINITY_DN66604_c1_g1::TRINITY_DN66604_c1_g1_i17::g.51082::m.51082	TRINITY_DN66604_c1_g1::TRINITY_DN66604_c1_g1_i17::g.51082 ORF type:internal len:109 (+) TRINITY_DN66604_c1_g1_i17:3-326(+)	--	1.26514	1.25758	1.26558	0.702543	0.753561	0.737456	0	0	0	0	0	0	0	0	0	0.771962	0.702796	0.702507	--	--	--	--	--	--	--	Nucleus	--
IEKAEGFLH	TRINITY_DN66604_c1_g1::TRINITY_DN66604_c1_g1_i17::g.51082::m.51082	TRINITY_DN66604_c1_g1::TRINITY_DN66604_c1_g1_i17::g.51082 ORF type:internal len:109 (+) TRINITY_DN66604_c1_g1_i17:3-326(+)	--	0	0	0	0.975602	1.07432	1.02754	0	0	0	0	0	0	0	0	0	0.367805	0.375653	0.392098	--	--	--	--	--	--	--	Nucleus	--
EESESGGGFGGLVK	TRINITY_DN66604_c1_g1::TRINITY_DN66604_c1_g1_i9::g.51076::m.51076	TRINITY_DN66604_c1_g1::TRINITY_DN66604_c1_g1_i9::g.51076 ORF type:5prime_partial len:131 (+) TRINITY_DN66604_c1_g1_i9:2-394(+)	--	0	0	0	0	0	0	0	0	0	0	0	0	0.895791	0.807163	0.850961	2.51106	2.75887	2.76924	--	--	--	--	--	--	--	Nucleus	--
SESGGGFGGLVK	TRINITY_DN66604_c1_g1::TRINITY_DN66604_c1_g1_i9::g.51076::m.51076	TRINITY_DN66604_c1_g1::TRINITY_DN66604_c1_g1_i9::g.51076 ORF type:5prime_partial len:131 (+) TRINITY_DN66604_c1_g1_i9:2-394(+)	--	0	0	0	0	0	0	0	0	0	0	0	0	0.616588	0.642928	0.633038	0.911826	0.970114	1.00325	--	--	--	--	--	--	--	Nucleus	--
LQKETEVPSYVL	TRINITY_DN66618_c1_g1::TRINITY_DN66618_c1_g1_i12::g.51018::m.51018	TRINITY_DN66618_c1_g1::TRINITY_DN66618_c1_g1_i12::g.51018 ORF type:internal len:362 (+) TRINITY_DN66618_c1_g1_i12:3-1085(+)	--	0	0	0	0	0	0	0	0	0	0	0	0	0	0	0	0.48468	0.528163	0.513186	GO:0006468 protein phosphorylation;GO:0009742 brassinosteroid mediated signaling pathway	GO:0005886 plasma membrane	GO:0004672 protein kinase activity;GO:0005524 ATP binding	--	K14500	ko04075: Plant hormone signal transduction	IPR011009: Protein kinase-like domain superfamily;IPR045845: Serine/threonine-protein kinase BSK;IPR001245: Serine-threonine/tyrosine-protein kinase, catalytic domain;IPR000719: Protein kinase domain	Cytoplasm	--
SNEDGTELVR	TRINITY_DN66618_c1_g1::TRINITY_DN66618_c1_g1_i12::g.51018::m.51018	TRINITY_DN66618_c1_g1::TRINITY_DN66618_c1_g1_i12::g.51018 ORF type:internal len:362 (+) TRINITY_DN66618_c1_g1_i12:3-1085(+)	--	0	0	0	0	0	0	0	0	0	0	0	0	0	0	0	0	0	0	GO:0006468 protein phosphorylation;GO:0009742 brassinosteroid mediated signaling pathway	GO:0005886 plasma membrane	GO:0004672 protein kinase activity;GO:0005524 ATP binding	--	K14500	ko04075: Plant hormone signal transduction	IPR011009: Protein kinase-like domain superfamily;IPR045845: Serine/threonine-protein kinase BSK;IPR001245: Serine-threonine/tyrosine-protein kinase, catalytic domain;IPR000719: Protein kinase domain	Cytoplasm	--
EVGALPTAAAMWTRLT	TRINITY_DN66782_c9_g1::TRINITY_DN66782_c9_g1_i1::g.51583::m.51583	TRINITY_DN66782_c9_g1::TRINITY_DN66782_c9_g1_i1::g.51583 ORF type:3prime_partial len:146 (+) TRINITY_DN66782_c9_g1_i1:101-535(+)	--	0	0	0	0	0	0	0.895087	0.967615	0.965299	0	0	0	0	0	0	0	0	0	--	--	--	--	--	--	--	chloroplast	--
AQEKLKEKAAETLQ	TRINITY_DN66807_c0_g1::TRINITY_DN66807_c0_g1_i2::g.51954::m.51954	TRINITY_DN66807_c0_g1::TRINITY_DN66807_c0_g1_i2::g.51954 ORF type:5prime_partial len:174 (+) TRINITY_DN66807_c0_g1_i2:3-524(+)	--	0	0	0	0	0	0	0	0	0	0	0	0	0	0	0	0.264214	0.253956	0.240934	--	--	--	--	--	--	--	Nucleus	--
EAVVGSDSGKR	TRINITY_DN66807_c0_g1::TRINITY_DN66807_c0_g1_i2::g.51954::m.51954	TRINITY_DN66807_c0_g1::TRINITY_DN66807_c0_g1_i2::g.51954 ORF type:5prime_partial len:174 (+) TRINITY_DN66807_c0_g1_i2:3-524(+)	--	0	0	0	0	0	0	0	0	0	0	0	0	0	0	0	0.773069	0.79652	0.870261	--	--	--	--	--	--	--	Nucleus	--
SAKEAVVGSDSGKR	TRINITY_DN66807_c0_g1::TRINITY_DN66807_c0_g1_i2::g.51954::m.51954	TRINITY_DN66807_c0_g1::TRINITY_DN66807_c0_g1_i2::g.51954 ORF type:5prime_partial len:174 (+) TRINITY_DN66807_c0_g1_i2:3-524(+)	--	0	0	0	0.529776	0.54984	0.5905	0	0	0	0	0	0	0	0	0	0	0	0	--	--	--	--	--	--	--	Nucleus	--
SEKAAESAEAAKERAA	TRINITY_DN66807_c0_g1::TRINITY_DN66807_c0_g1_i2::g.51954::m.51954	TRINITY_DN66807_c0_g1::TRINITY_DN66807_c0_g1_i2::g.51954 ORF type:5prime_partial len:174 (+) TRINITY_DN66807_c0_g1_i2:3-524(+)	--	0	0	0	0	0	0	0	0	0	0	0	0	0	0	0	0	0	0	--	--	--	--	--	--	--	Nucleus	--
SEKAAESAEAAKERAAETG	TRINITY_DN66807_c0_g1::TRINITY_DN66807_c0_g1_i2::g.51954::m.51954	TRINITY_DN66807_c0_g1::TRINITY_DN66807_c0_g1_i2::g.51954 ORF type:5prime_partial len:174 (+) TRINITY_DN66807_c0_g1_i2:3-524(+)	--	0	0	0	0	0	0	0	0	0	0	0	0	0	0	0	0	0	0	--	--	--	--	--	--	--	Nucleus	--
SEKAAESAEAAKERAAETGGVT	TRINITY_DN66807_c0_g1::TRINITY_DN66807_c0_g1_i2::g.51954::m.51954	TRINITY_DN66807_c0_g1::TRINITY_DN66807_c0_g1_i2::g.51954 ORF type:5prime_partial len:174 (+) TRINITY_DN66807_c0_g1_i2:3-524(+)	--	0	0	0	0	0	0	0	0	0	0	0	0	0	0	0	0	0	0	--	--	--	--	--	--	--	Nucleus	--
SAKETVVGSDSGKRREDEL	TRINITY_DN66807_c0_g1::TRINITY_DN66807_c0_g1_i5::g.51956::m.51956	TRINITY_DN66807_c0_g1::TRINITY_DN66807_c0_g1_i5::g.51956 ORF type:5prime_partial len:174 (+) TRINITY_DN66807_c0_g1_i5:3-524(+)	--	0	0	0	0	0	0	0	0	0	0	0	0	0	0	0	0	0	0	--	--	--	--	--	--	--	Nucleus	--
VAAVTDEAESVETE	TRINITY_DN66869_c0_g1::TRINITY_DN66869_c0_g1_i2::g.52254::m.52254	TRINITY_DN66869_c0_g1::TRINITY_DN66869_c0_g1_i2::g.52254 ORF type:complete len:188 (+) TRINITY_DN66869_c0_g1_i2:2-565(+)	--	0	0	0	0	0	0	0	0	0	0	0	0	0	0	0	0.533078	0.558329	0.576333	GO:0000278 mitotic cell cycle;GO:0048527 lateral root development	GO:0005634 nucleus	--	--	K25762	--	IPR038214: WPP domain superfamily;IPR044692: WPP domain-containing protein 1/2/3;IPR025265: WPP domain	Cytoplasm	--
VAAVTDEAESVETEAVSY	TRINITY_DN66869_c0_g1::TRINITY_DN66869_c0_g1_i2::g.52254::m.52254	TRINITY_DN66869_c0_g1::TRINITY_DN66869_c0_g1_i2::g.52254 ORF type:complete len:188 (+) TRINITY_DN66869_c0_g1_i2:2-565(+)	--	0	0	0	0	0	0	0	0	0	0	0	0	0	0	0	0.723869	0.658697	0.701694	GO:0000278 mitotic cell cycle;GO:0048527 lateral root development	GO:0005634 nucleus	--	--	K25762	--	IPR038214: WPP domain superfamily;IPR044692: WPP domain-containing protein 1/2/3;IPR025265: WPP domain	Cytoplasm	--
IENDADVAAAQQSGYEKS	TRINITY_DN66891_c0_g1::TRINITY_DN66891_c0_g1_i2::g.52302::m.52302	TRINITY_DN66891_c0_g1::TRINITY_DN66891_c0_g1_i2::g.52302 ORF type:internal len:137 (+) TRINITY_DN66891_c0_g1_i2:2-409(+)	--	0	0	0	0	0	0	0	0	0	0	0	0	0	0	0	0.2903	0.322086	0.303649	GO:0016310 phosphorylation;GO:0055129 L-proline biosynthetic process	GO:0005737 cytoplasm	GO:0004349 glutamate 5-kinase activity;GO:0004350 glutamate-5-semialdehyde dehydrogenase activity;GO:0005524 ATP binding	E: Amino acid transport and metabolism	K12657	ko00330: Arginine and proline metabolism;ko01100: Metabolic pathways;ko01110: Biosynthesis of secondary metabolites;ko01230: Biosynthesis of amino acids	IPR016161: Aldehyde/histidinol dehydrogenase;IPR016162: Aldehyde dehydrogenase, N-terminal	Cytoplasm	--
IENDADVAAAQQSGYEKSL	TRINITY_DN66891_c0_g1::TRINITY_DN66891_c0_g1_i2::g.52302::m.52302	TRINITY_DN66891_c0_g1::TRINITY_DN66891_c0_g1_i2::g.52302 ORF type:internal len:137 (+) TRINITY_DN66891_c0_g1_i2:2-409(+)	--	0	0	0	0	0	0	0	0	0	0	0	0	0	0	0	0.381721	0.337998	0.362343	GO:0016310 phosphorylation;GO:0055129 L-proline biosynthetic process	GO:0005737 cytoplasm	GO:0004349 glutamate 5-kinase activity;GO:0004350 glutamate-5-semialdehyde dehydrogenase activity;GO:0005524 ATP binding	E: Amino acid transport and metabolism	K12657	ko00330: Arginine and proline metabolism;ko01100: Metabolic pathways;ko01110: Biosynthesis of secondary metabolites;ko01230: Biosynthesis of amino acids	IPR016161: Aldehyde/histidinol dehydrogenase;IPR016162: Aldehyde dehydrogenase, N-terminal	Cytoplasm	--
NDADVAAAQQSGYEKS	TRINITY_DN66891_c0_g1::TRINITY_DN66891_c0_g1_i2::g.52302::m.52302	TRINITY_DN66891_c0_g1::TRINITY_DN66891_c0_g1_i2::g.52302 ORF type:internal len:137 (+) TRINITY_DN66891_c0_g1_i2:2-409(+)	--	0	0	0	0	0	0	1.31699	1.16738	1.20803	0	0	0	0	0	0	0	0	0	GO:0016310 phosphorylation;GO:0055129 L-proline biosynthetic process	GO:0005737 cytoplasm	GO:0004349 glutamate 5-kinase activity;GO:0004350 glutamate-5-semialdehyde dehydrogenase activity;GO:0005524 ATP binding	E: Amino acid transport and metabolism	K12657	ko00330: Arginine and proline metabolism;ko01100: Metabolic pathways;ko01110: Biosynthesis of secondary metabolites;ko01230: Biosynthesis of amino acids	IPR016161: Aldehyde/histidinol dehydrogenase;IPR016162: Aldehyde dehydrogenase, N-terminal	Cytoplasm	--
NDADVAAAQQSGYEKSL	TRINITY_DN66891_c0_g1::TRINITY_DN66891_c0_g1_i2::g.52302::m.52302	TRINITY_DN66891_c0_g1::TRINITY_DN66891_c0_g1_i2::g.52302 ORF type:internal len:137 (+) TRINITY_DN66891_c0_g1_i2:2-409(+)	--	0	0	0	0	0	0	1.24825	1.14624	1.21748	0	0	0	0	0	0	0	0	0	GO:0016310 phosphorylation;GO:0055129 L-proline biosynthetic process	GO:0005737 cytoplasm	GO:0004349 glutamate 5-kinase activity;GO:0004350 glutamate-5-semialdehyde dehydrogenase activity;GO:0005524 ATP binding	E: Amino acid transport and metabolism	K12657	ko00330: Arginine and proline metabolism;ko01100: Metabolic pathways;ko01110: Biosynthesis of secondary metabolites;ko01230: Biosynthesis of amino acids	IPR016161: Aldehyde/histidinol dehydrogenase;IPR016162: Aldehyde dehydrogenase, N-terminal	Cytoplasm	--
STAAAGDLRTTA	TRINITY_DN66897_c0_g1::TRINITY_DN66897_c0_g1_i1::g.52304::m.52304	TRINITY_DN66897_c0_g1::TRINITY_DN66897_c0_g1_i1::g.52304 ORF type:3prime_partial len:198 (+) TRINITY_DN66897_c0_g1_i1:145-735(+)	--	0	0	0	0	0	0	0	0	0	0	0	0	0.965504	0.963778	0.968949	0	0	0	--	--	GO:0008194 UDP-glycosyltransferase activity	G: Carbohydrate transport and metabolism;C: Energy production and conversion	K12930	ko00942: Anthocyanin biosynthesis;ko01100: Metabolic pathways;ko01110: Biosynthesis of secondary metabolites	--	chloroplast	--
KAAEGYLIANPDSYA	TRINITY_DN66990_c1_g1::TRINITY_DN66990_c1_g1_i4::g.52688::m.52688	TRINITY_DN66990_c1_g1::TRINITY_DN66990_c1_g1_i4::g.52688 ORF type:5prime_partial len:117 (-) TRINITY_DN66990_c1_g1_i4:99-449(-)	--	0	0	0	0	0	0	0.934544	0.986887	1.00064	0	0	0	0	0	0	0	0	0	GO:0006952 defense response;GO:0009738 abscisic acid-activated signaling pathway	--	GO:0004864 protein phosphatase inhibitor activity;GO:0010427 abscisic acid binding;GO:0038023 signaling receptor activity	--	K05387	--	IPR023393: START-like domain superfamily;IPR024949: Bet v I type allergen;IPR000916: Bet v I/Major latex protein	chloroplast	--
ATLTNEKEVDAHPIR	TRINITY_DN67039_c0_g1::TRINITY_DN67039_c0_g1_i1::g.52803::m.52803	TRINITY_DN67039_c0_g1::TRINITY_DN67039_c0_g1_i1::g.52803 ORF type:5prime_partial len:216 (+) TRINITY_DN67039_c0_g1_i1:3-650(+)	--	0.996047	0.984716	0.965875	0.981744	1.10587	1.05475	0.899414	0.83239	0.819496	0	0	0	0.606484	0.580732	0.592685	0	0	0	--	--	GO:0005525 GTP binding	J: Translation, ribosomal structure and biogenesis	K03234	--	IPR014721: Ribosomal protein S5 domain 2-type fold, subgroup;IPR020568: Ribosomal protein S5 domain 2-type fold;IPR005517: Translation elongation factor EFG/EF2, domain IV;IPR041095: Elongation Factor G, domain II;IPR035647: EF-G domain III/V-like	Cytoplasm	--
ATLTNEKEVDAHPIRA	TRINITY_DN67039_c0_g1::TRINITY_DN67039_c0_g1_i1::g.52803::m.52803	TRINITY_DN67039_c0_g1::TRINITY_DN67039_c0_g1_i1::g.52803 ORF type:5prime_partial len:216 (+) TRINITY_DN67039_c0_g1_i1:3-650(+)	--	0.960685	0.975715	0.974748	0	0	0	0.504667	0.460484	0.454859	0	0	0	0.958289	0.857578	0.897628	0	0	0	--	--	GO:0005525 GTP binding	J: Translation, ribosomal structure and biogenesis	K03234	--	IPR014721: Ribosomal protein S5 domain 2-type fold, subgroup;IPR020568: Ribosomal protein S5 domain 2-type fold;IPR005517: Translation elongation factor EFG/EF2, domain IV;IPR041095: Elongation Factor G, domain II;IPR035647: EF-G domain III/V-like	Cytoplasm	--
EEFGWDKDLA	TRINITY_DN67039_c0_g1::TRINITY_DN67039_c0_g1_i1::g.52803::m.52803	TRINITY_DN67039_c0_g1::TRINITY_DN67039_c0_g1_i1::g.52803 ORF type:5prime_partial len:216 (+) TRINITY_DN67039_c0_g1_i1:3-650(+)	--	0	0	0	1.35156	1.40476	1.48542	0	0	0	0	0	0	0	0	0	0	0	0	--	--	GO:0005525 GTP binding	J: Translation, ribosomal structure and biogenesis	K03234	--	IPR014721: Ribosomal protein S5 domain 2-type fold, subgroup;IPR020568: Ribosomal protein S5 domain 2-type fold;IPR005517: Translation elongation factor EFG/EF2, domain IV;IPR041095: Elongation Factor G, domain II;IPR035647: EF-G domain III/V-like	Cytoplasm	--
EEFGWDKDLAK	TRINITY_DN67039_c0_g1::TRINITY_DN67039_c0_g1_i1::g.52803::m.52803	TRINITY_DN67039_c0_g1::TRINITY_DN67039_c0_g1_i1::g.52803 ORF type:5prime_partial len:216 (+) TRINITY_DN67039_c0_g1_i1:3-650(+)	--	0	0	0	0.745728	0.723186	0.65832	0	0	0	0	0	0	0	0	0	0	0	0	--	--	GO:0005525 GTP binding	J: Translation, ribosomal structure and biogenesis	K03234	--	IPR014721: Ribosomal protein S5 domain 2-type fold, subgroup;IPR020568: Ribosomal protein S5 domain 2-type fold;IPR005517: Translation elongation factor EFG/EF2, domain IV;IPR041095: Elongation Factor G, domain II;IPR035647: EF-G domain III/V-like	Cytoplasm	--
ESGEHIIAGAGELH	TRINITY_DN67039_c0_g1::TRINITY_DN67039_c0_g1_i1::g.52803::m.52803	TRINITY_DN67039_c0_g1::TRINITY_DN67039_c0_g1_i1::g.52803 ORF type:5prime_partial len:216 (+) TRINITY_DN67039_c0_g1_i1:3-650(+)	--	0	0	0	0	0	0	0	0	0	0	0	0	0	0	0	0.854966	0.795011	0.797482	--	--	GO:0005525 GTP binding	J: Translation, ribosomal structure and biogenesis	K03234	--	IPR014721: Ribosomal protein S5 domain 2-type fold, subgroup;IPR020568: Ribosomal protein S5 domain 2-type fold;IPR005517: Translation elongation factor EFG/EF2, domain IV;IPR041095: Elongation Factor G, domain II;IPR035647: EF-G domain III/V-like	Cytoplasm	--
IEESGEHIIA	TRINITY_DN67039_c0_g1::TRINITY_DN67039_c0_g1_i1::g.52803::m.52803	TRINITY_DN67039_c0_g1::TRINITY_DN67039_c0_g1_i1::g.52803 ORF type:5prime_partial len:216 (+) TRINITY_DN67039_c0_g1_i1:3-650(+)	--	0	0	0	1.37881	1.43317	1.46847	0	0	0	0	0	0	0	0	0	1.1814	1.32087	1.26303	--	--	GO:0005525 GTP binding	J: Translation, ribosomal structure and biogenesis	K03234	--	IPR014721: Ribosomal protein S5 domain 2-type fold, subgroup;IPR020568: Ribosomal protein S5 domain 2-type fold;IPR005517: Translation elongation factor EFG/EF2, domain IV;IPR041095: Elongation Factor G, domain II;IPR035647: EF-G domain III/V-like	Cytoplasm	--
KVASDLPKLVE	TRINITY_DN67039_c0_g1::TRINITY_DN67039_c0_g1_i1::g.52803::m.52803	TRINITY_DN67039_c0_g1::TRINITY_DN67039_c0_g1_i1::g.52803 ORF type:5prime_partial len:216 (+) TRINITY_DN67039_c0_g1_i1:3-650(+)	--	0	0	0	0.709807	0.774245	0.753957	0.91208	0.939818	0.97922	0	0	0	0.71164	0.754359	0.741462	1.64737	1.55446	1.45392	--	--	GO:0005525 GTP binding	J: Translation, ribosomal structure and biogenesis	K03234	--	IPR014721: Ribosomal protein S5 domain 2-type fold, subgroup;IPR020568: Ribosomal protein S5 domain 2-type fold;IPR005517: Translation elongation factor EFG/EF2, domain IV;IPR041095: Elongation Factor G, domain II;IPR035647: EF-G domain III/V-like	Cytoplasm	--
NEKEVDAHPI	TRINITY_DN67039_c0_g1::TRINITY_DN67039_c0_g1_i1::g.52803::m.52803	TRINITY_DN67039_c0_g1::TRINITY_DN67039_c0_g1_i1::g.52803 ORF type:5prime_partial len:216 (+) TRINITY_DN67039_c0_g1_i1:3-650(+)	--	0	0	0	0.893851	0.973583	1.0098	0	0	0	0	0	0	0	0	0	0.572599	0.558323	0.547434	--	--	GO:0005525 GTP binding	J: Translation, ribosomal structure and biogenesis	K03234	--	IPR014721: Ribosomal protein S5 domain 2-type fold, subgroup;IPR020568: Ribosomal protein S5 domain 2-type fold;IPR005517: Translation elongation factor EFG/EF2, domain IV;IPR041095: Elongation Factor G, domain II;IPR035647: EF-G domain III/V-like	Cytoplasm	--
NEKEVDAHPIR	TRINITY_DN67039_c0_g1::TRINITY_DN67039_c0_g1_i1::g.52803::m.52803	TRINITY_DN67039_c0_g1::TRINITY_DN67039_c0_g1_i1::g.52803 ORF type:5prime_partial len:216 (+) TRINITY_DN67039_c0_g1_i1:3-650(+)	--	0	0	0	2.5174	2.73018	2.58982	0	0	0	0	0	0	0	0	0	1.60354	1.5349	1.43105	--	--	GO:0005525 GTP binding	J: Translation, ribosomal structure and biogenesis	K03234	--	IPR014721: Ribosomal protein S5 domain 2-type fold, subgroup;IPR020568: Ribosomal protein S5 domain 2-type fold;IPR005517: Translation elongation factor EFG/EF2, domain IV;IPR041095: Elongation Factor G, domain II;IPR035647: EF-G domain III/V-like	Cytoplasm	--
NEKEVDAHPIRA	TRINITY_DN67039_c0_g1::TRINITY_DN67039_c0_g1_i1::g.52803::m.52803	TRINITY_DN67039_c0_g1::TRINITY_DN67039_c0_g1_i1::g.52803 ORF type:5prime_partial len:216 (+) TRINITY_DN67039_c0_g1_i1:3-650(+)	--	0	0	0	0.879627	0.841964	0.820338	0	0	0	0	0	0	0	0	0	0.417395	0.465047	0.42677	--	--	GO:0005525 GTP binding	J: Translation, ribosomal structure and biogenesis	K03234	--	IPR014721: Ribosomal protein S5 domain 2-type fold, subgroup;IPR020568: Ribosomal protein S5 domain 2-type fold;IPR005517: Translation elongation factor EFG/EF2, domain IV;IPR041095: Elongation Factor G, domain II;IPR035647: EF-G domain III/V-like	Cytoplasm	--
SEEFGWDKDLA	TRINITY_DN67039_c0_g1::TRINITY_DN67039_c0_g1_i1::g.52803::m.52803	TRINITY_DN67039_c0_g1::TRINITY_DN67039_c0_g1_i1::g.52803 ORF type:5prime_partial len:216 (+) TRINITY_DN67039_c0_g1_i1:3-650(+)	--	0	0	0	0.858914	0.759762	0.825404	0	0	0	0	0	0	0	0	0	0	0	0	--	--	GO:0005525 GTP binding	J: Translation, ribosomal structure and biogenesis	K03234	--	IPR014721: Ribosomal protein S5 domain 2-type fold, subgroup;IPR020568: Ribosomal protein S5 domain 2-type fold;IPR005517: Translation elongation factor EFG/EF2, domain IV;IPR041095: Elongation Factor G, domain II;IPR035647: EF-G domain III/V-like	Cytoplasm	--
SIEESGEHIIA	TRINITY_DN67039_c0_g1::TRINITY_DN67039_c0_g1_i1::g.52803::m.52803	TRINITY_DN67039_c0_g1::TRINITY_DN67039_c0_g1_i1::g.52803 ORF type:5prime_partial len:216 (+) TRINITY_DN67039_c0_g1_i1:3-650(+)	--	0	0	0	2.07642	2.22338	2.28629	0	0	0	0	0	0	0.501732	0.446603	0.468397	2.57992	2.67334	2.81243	--	--	GO:0005525 GTP binding	J: Translation, ribosomal structure and biogenesis	K03234	--	IPR014721: Ribosomal protein S5 domain 2-type fold, subgroup;IPR020568: Ribosomal protein S5 domain 2-type fold;IPR005517: Translation elongation factor EFG/EF2, domain IV;IPR041095: Elongation Factor G, domain II;IPR035647: EF-G domain III/V-like	Cytoplasm	--
SIEESGEHIIAGA	TRINITY_DN67039_c0_g1::TRINITY_DN67039_c0_g1_i1::g.52803::m.52803	TRINITY_DN67039_c0_g1::TRINITY_DN67039_c0_g1_i1::g.52803 ORF type:5prime_partial len:216 (+) TRINITY_DN67039_c0_g1_i1:3-650(+)	--	0	0	0	1.11198	1.16541	1.15862	0	0	0	0	0	0	0	0	0	0.374504	0.356871	0.353198	--	--	GO:0005525 GTP binding	J: Translation, ribosomal structure and biogenesis	K03234	--	IPR014721: Ribosomal protein S5 domain 2-type fold, subgroup;IPR020568: Ribosomal protein S5 domain 2-type fold;IPR005517: Translation elongation factor EFG/EF2, domain IV;IPR041095: Elongation Factor G, domain II;IPR035647: EF-G domain III/V-like	Cytoplasm	--
SIEESGEHIIAGAGELH	TRINITY_DN67039_c0_g1::TRINITY_DN67039_c0_g1_i1::g.52803::m.52803	TRINITY_DN67039_c0_g1::TRINITY_DN67039_c0_g1_i1::g.52803 ORF type:5prime_partial len:216 (+) TRINITY_DN67039_c0_g1_i1:3-650(+)	--	0	0	0	0	0	0	0	0	0	0	0	0	0	0	0	0.423641	0.432347	0.445987	--	--	GO:0005525 GTP binding	J: Translation, ribosomal structure and biogenesis	K03234	--	IPR014721: Ribosomal protein S5 domain 2-type fold, subgroup;IPR020568: Ribosomal protein S5 domain 2-type fold;IPR005517: Translation elongation factor EFG/EF2, domain IV;IPR041095: Elongation Factor G, domain II;IPR035647: EF-G domain III/V-like	Cytoplasm	--
SKSPNKHNRLY	TRINITY_DN67039_c0_g1::TRINITY_DN67039_c0_g1_i1::g.52803::m.52803	TRINITY_DN67039_c0_g1::TRINITY_DN67039_c0_g1_i1::g.52803 ORF type:5prime_partial len:216 (+) TRINITY_DN67039_c0_g1_i1:3-650(+)	--	0	0	0	0	0	0	0	0	0	0	0	0	0	0	0	1.2433	1.15609	1.11771	--	--	GO:0005525 GTP binding	J: Translation, ribosomal structure and biogenesis	K03234	--	IPR014721: Ribosomal protein S5 domain 2-type fold, subgroup;IPR020568: Ribosomal protein S5 domain 2-type fold;IPR005517: Translation elongation factor EFG/EF2, domain IV;IPR041095: Elongation Factor G, domain II;IPR035647: EF-G domain III/V-like	Cytoplasm	--
VASDLPKLVE	TRINITY_DN67039_c0_g1::TRINITY_DN67039_c0_g1_i1::g.52803::m.52803	TRINITY_DN67039_c0_g1::TRINITY_DN67039_c0_g1_i1::g.52803 ORF type:5prime_partial len:216 (+) TRINITY_DN67039_c0_g1_i1:3-650(+)	--	0.622849	0.645487	0.634719	1.83802	1.81527	1.80206	0	0	0	0	0	0	1.02659	0.972977	0.980448	4.40168	3.84211	4.30189	--	--	GO:0005525 GTP binding	J: Translation, ribosomal structure and biogenesis	K03234	--	IPR014721: Ribosomal protein S5 domain 2-type fold, subgroup;IPR020568: Ribosomal protein S5 domain 2-type fold;IPR005517: Translation elongation factor EFG/EF2, domain IV;IPR041095: Elongation Factor G, domain II;IPR035647: EF-G domain III/V-like	Cytoplasm	--
VGLDQFITKN	TRINITY_DN67039_c0_g1::TRINITY_DN67039_c0_g1_i1::g.52803::m.52803	TRINITY_DN67039_c0_g1::TRINITY_DN67039_c0_g1_i1::g.52803 ORF type:5prime_partial len:216 (+) TRINITY_DN67039_c0_g1_i1:3-650(+)	--	0.587626	0.532547	0.595871	0	0	0	0	0	0	0	0	0	0	0	0	0	0	0	--	--	GO:0005525 GTP binding	J: Translation, ribosomal structure and biogenesis	K03234	--	IPR014721: Ribosomal protein S5 domain 2-type fold, subgroup;IPR020568: Ribosomal protein S5 domain 2-type fold;IPR005517: Translation elongation factor EFG/EF2, domain IV;IPR041095: Elongation Factor G, domain II;IPR035647: EF-G domain III/V-like	Cytoplasm	--
EELVDGSGRNNFT	TRINITY_DN67040_c0_g3::TRINITY_DN67040_c0_g3_i1::g.53158::m.53158	TRINITY_DN67040_c0_g3::TRINITY_DN67040_c0_g3_i1::g.53158 ORF type:internal len:105 (+) TRINITY_DN67040_c0_g3_i1:3-314(+)	--	0	0	0	1.06282	1.04883	1.05624	0	0	0	0	0	0	0	0	0	0	0	0	GO:0005985 sucrose metabolic process	--	GO:0016157 sucrose synthase activity	M: Cell wall/membrane/envelope biogenesis	K00695	ko00500: Starch and sucrose metabolism;ko01100: Metabolic pathways;ko01110: Biosynthesis of secondary metabolites	IPR012820: Sucrose synthase, plant/cyanobacteria;IPR000368: Sucrose synthase	Nucleus	--
EELVDGSGRNNFTLE	TRINITY_DN67040_c0_g3::TRINITY_DN67040_c0_g3_i1::g.53158::m.53158	TRINITY_DN67040_c0_g3::TRINITY_DN67040_c0_g3_i1::g.53158 ORF type:internal len:105 (+) TRINITY_DN67040_c0_g3_i1:3-314(+)	--	0	0	0	0.769811	0.817887	0.822406	0	0	0	0	0	0	0	0	0	0.328355	0.313074	0.310682	GO:0005985 sucrose metabolic process	--	GO:0016157 sucrose synthase activity	M: Cell wall/membrane/envelope biogenesis	K00695	ko00500: Starch and sucrose metabolism;ko01100: Metabolic pathways;ko01110: Biosynthesis of secondary metabolites	IPR012820: Sucrose synthase, plant/cyanobacteria;IPR000368: Sucrose synthase	Nucleus	--
FKEELVDGSGRN	TRINITY_DN67040_c0_g3::TRINITY_DN67040_c0_g3_i1::g.53158::m.53158	TRINITY_DN67040_c0_g3::TRINITY_DN67040_c0_g3_i1::g.53158 ORF type:internal len:105 (+) TRINITY_DN67040_c0_g3_i1:3-314(+)	--	0	0	0	0.88223	0.796829	0.809368	0	0	0	0	0	0	0	0	0	0	0	0	GO:0005985 sucrose metabolic process	--	GO:0016157 sucrose synthase activity	M: Cell wall/membrane/envelope biogenesis	K00695	ko00500: Starch and sucrose metabolism;ko01100: Metabolic pathways;ko01110: Biosynthesis of secondary metabolites	IPR012820: Sucrose synthase, plant/cyanobacteria;IPR000368: Sucrose synthase	Nucleus	--
FKEELVDGSGRNN	TRINITY_DN67040_c0_g3::TRINITY_DN67040_c0_g3_i1::g.53158::m.53158	TRINITY_DN67040_c0_g3::TRINITY_DN67040_c0_g3_i1::g.53158 ORF type:internal len:105 (+) TRINITY_DN67040_c0_g3_i1:3-314(+)	--	0	0	0	0.821738	0.922656	0.866272	0	0	0	0	0	0	0	0	0	0	0	0	GO:0005985 sucrose metabolic process	--	GO:0016157 sucrose synthase activity	M: Cell wall/membrane/envelope biogenesis	K00695	ko00500: Starch and sucrose metabolism;ko01100: Metabolic pathways;ko01110: Biosynthesis of secondary metabolites	IPR012820: Sucrose synthase, plant/cyanobacteria;IPR000368: Sucrose synthase	Nucleus	--
SDKVVGESVPVSEL	TRINITY_DN67063_c0_g1::TRINITY_DN67063_c0_g1_i5::g.53263::m.53263	TRINITY_DN67063_c0_g1::TRINITY_DN67063_c0_g1_i5::g.53263 ORF type:3prime_partial len:125 (+) TRINITY_DN67063_c0_g1_i5:35-406(+)	--	0	0	0	0	0	0	0.88239	0.980099	0.924337	0	0	0	0	0	0	0	0	0	--	--	--	--	--	--	--	Nucleus	--
EMNLATALAAEREYR	TRINITY_DN67111_c0_g1::TRINITY_DN67111_c0_g1_i1::g.53492::m.53492	TRINITY_DN67111_c0_g1::TRINITY_DN67111_c0_g1_i1::g.53492 ORF type:3prime_partial len:105 (-) TRINITY_DN67111_c0_g1_i1:2-313(-)	--	1.39899	1.45875	1.40247	0.94295	0.947573	0.947061	0	0	0	0.941149	0.833113	0.863763	0	0	0	0	0	0	--	--	--	--	--	--	--	Mitochondrion	--
EKTEATKQNGSETAQTAGGTAETGEEKAGNFLQ	TRINITY_DN67136_c0_g1::TRINITY_DN67136_c0_g1_i20::g.53885::m.53885	TRINITY_DN67136_c0_g1::TRINITY_DN67136_c0_g1_i20::g.53885 ORF type:complete len:121 (+) TRINITY_DN67136_c0_g1_i20:187-549(+)	--	0	0	0	0	0	0	0	0	0	0	0	0	0	0	0	0	0	0	--	--	--	--	--	--	--	Mitochondrion	--
KKNDETASFLVEKK	TRINITY_DN67136_c0_g1::TRINITY_DN67136_c0_g1_i20::g.53885::m.53885	TRINITY_DN67136_c0_g1::TRINITY_DN67136_c0_g1_i20::g.53885 ORF type:complete len:121 (+) TRINITY_DN67136_c0_g1_i20:187-549(+)	--	0	0	0	0	0	0	0	0	0	0.738272	0.721901	0.76713	0	0	0	0	0	0	--	--	--	--	--	--	--	Mitochondrion	--
NDETASFLVEKK	TRINITY_DN67136_c0_g1::TRINITY_DN67136_c0_g1_i20::g.53885::m.53885	TRINITY_DN67136_c0_g1::TRINITY_DN67136_c0_g1_i20::g.53885 ORF type:complete len:121 (+) TRINITY_DN67136_c0_g1_i20:187-549(+)	--	0	0	0	0	0	0	0	0	0	0.552947	0.589692	0.599444	0	0	0	0	0	0	--	--	--	--	--	--	--	Mitochondrion	--
TAGGTAETGEEKAGNFLQ	TRINITY_DN67136_c0_g1::TRINITY_DN67136_c0_g1_i20::g.53885::m.53885	TRINITY_DN67136_c0_g1::TRINITY_DN67136_c0_g1_i20::g.53885 ORF type:complete len:121 (+) TRINITY_DN67136_c0_g1_i20:187-549(+)	--	0	0	0	0	0	0	0.850794	0.755504	0.755958	0	0	0	0	0	0	0	0	0	--	--	--	--	--	--	--	Mitochondrion	--
TEATKQNGSETAQTAGGTAETGEEKAGNFLQ	TRINITY_DN67136_c0_g1::TRINITY_DN67136_c0_g1_i20::g.53885::m.53885	TRINITY_DN67136_c0_g1::TRINITY_DN67136_c0_g1_i20::g.53885 ORF type:complete len:121 (+) TRINITY_DN67136_c0_g1_i20:187-549(+)	--	0	0	0	0	0	0	1.35932	1.48293	1.39048	0	0	0	0	0	0	0	0	0	--	--	--	--	--	--	--	Mitochondrion	--
TEKKDENASFLG	TRINITY_DN67136_c0_g1::TRINITY_DN67136_c0_g1_i20::g.53885::m.53885	TRINITY_DN67136_c0_g1::TRINITY_DN67136_c0_g1_i20::g.53885 ORF type:complete len:121 (+) TRINITY_DN67136_c0_g1_i20:187-549(+)	--	0	0	0	0	0	0	0	0	0	0	0	0	0	0	0	0	0	0	--	--	--	--	--	--	--	Mitochondrion	--
EAGKENTGNLLQ	TRINITY_DN67136_c0_g1::TRINITY_DN67136_c0_g1_i7::g.53879::m.53879	TRINITY_DN67136_c0_g1::TRINITY_DN67136_c0_g1_i7::g.53879 ORF type:5prime_partial len:118 (+) TRINITY_DN67136_c0_g1_i7:1-354(+)	--	0	0	0	0	0	0	0	0	0	0	0	0	0	0	0	1.06549	1.17293	1.11544	--	--	--	--	--	--	--	Mitochondrion	--
LLQQAGDTVKNAL	TRINITY_DN67136_c0_g1::TRINITY_DN67136_c0_g1_i7::g.53879::m.53879	TRINITY_DN67136_c0_g1::TRINITY_DN67136_c0_g1_i7::g.53879 ORF type:5prime_partial len:118 (+) TRINITY_DN67136_c0_g1_i7:1-354(+)	--	0	0	0	0	0	0	0	0	0	0	0	0	1.42293	1.64206	1.65779	0	0	0	--	--	--	--	--	--	--	Mitochondrion	--
TAGGTAEAGKENTGNLL	TRINITY_DN67136_c0_g1::TRINITY_DN67136_c0_g1_i7::g.53879::m.53879	TRINITY_DN67136_c0_g1::TRINITY_DN67136_c0_g1_i7::g.53879 ORF type:5prime_partial len:118 (+) TRINITY_DN67136_c0_g1_i7:1-354(+)	--	0	0	0	0	0	0	0	0	0	0	0	0	0	0	0	0.678217	0.622585	0.601892	--	--	--	--	--	--	--	Mitochondrion	--
TAGGTAEAGKENTGNLLQ	TRINITY_DN67136_c0_g1::TRINITY_DN67136_c0_g1_i7::g.53879::m.53879	TRINITY_DN67136_c0_g1::TRINITY_DN67136_c0_g1_i7::g.53879 ORF type:5prime_partial len:118 (+) TRINITY_DN67136_c0_g1_i7:1-354(+)	--	0	0	0	0	0	0	0	0	0	0	0	0	0	0	0	0.849664	0.74563	0.826419	--	--	--	--	--	--	--	Mitochondrion	--
GGDQEKIHGTDWL	TRINITY_DN67155_c0_g2::TRINITY_DN67155_c0_g2_i5::g.53904::m.53904	TRINITY_DN67155_c0_g2::TRINITY_DN67155_c0_g2_i5::g.53904 ORF type:5prime_partial len:110 (-) TRINITY_DN67155_c0_g2_i5:184-513(-)	--	0	0	0	0	0	0	0	0	0	0	0	0	0	0	0	0	0	0	--	--	--	--	--	--	--	Cytoplasm	--
KIKEKIHGNK	TRINITY_DN67155_c0_g2::TRINITY_DN67155_c0_g2_i5::g.53904::m.53904	TRINITY_DN67155_c0_g2::TRINITY_DN67155_c0_g2_i5::g.53904 ORF type:5prime_partial len:110 (-) TRINITY_DN67155_c0_g2_i5:184-513(-)	--	0	0	0	0	0	0	0	0	0	0	0	0	0	0	0	0	0	0	--	--	--	--	--	--	--	Cytoplasm	--
EEAAAAAAPAAPAEVK	TRINITY_DN67175_c0_g1::TRINITY_DN67175_c0_g1_i1::g.53872::m.53872	TRINITY_DN67175_c0_g1::TRINITY_DN67175_c0_g1_i1::g.53872 ORF type:5prime_partial len:150 (-) TRINITY_DN67175_c0_g1_i1:277-726(-)	--	0	0	0	0	0	0	0	0	0	0	0	0	0.906585	0.836257	0.87667	0	0	0	GO:0015979 photosynthesis	GO:0009535 chloroplast thylakoid membrane;GO:0009538 photosystem I reaction center	--	--	K02693	ko00195: Photosynthesis;ko01100: Metabolic pathways	IPR008990: Electron transport accessory-like domain superfamily;IPR003375: Photosystem I PsaE, reaction centre subunit IV	chloroplast	--
NYALDEIQEVK	TRINITY_DN67175_c0_g1::TRINITY_DN67175_c0_g1_i1::g.53872::m.53872	TRINITY_DN67175_c0_g1::TRINITY_DN67175_c0_g1_i1::g.53872 ORF type:5prime_partial len:150 (-) TRINITY_DN67175_c0_g1_i1:277-726(-)	--	0	0	0	0	0	0	0	0	0	0	0	0	0.92475	0.983076	1.03002	0	0	0	GO:0015979 photosynthesis	GO:0009535 chloroplast thylakoid membrane;GO:0009538 photosystem I reaction center	--	--	K02693	ko00195: Photosynthesis;ko01100: Metabolic pathways	IPR008990: Electron transport accessory-like domain superfamily;IPR003375: Photosystem I PsaE, reaction centre subunit IV	chloroplast	--
YANVSTNNYALDEIQEVK	TRINITY_DN67175_c0_g1::TRINITY_DN67175_c0_g1_i1::g.53872::m.53872	TRINITY_DN67175_c0_g1::TRINITY_DN67175_c0_g1_i1::g.53872 ORF type:5prime_partial len:150 (-) TRINITY_DN67175_c0_g1_i1:277-726(-)	--	0	0	0	0	0	0	0	0	0	0	0	0	0.593639	0.637565	0.619315	0.464379	0.479794	0.488542	GO:0015979 photosynthesis	GO:0009535 chloroplast thylakoid membrane;GO:0009538 photosystem I reaction center	--	--	K02693	ko00195: Photosynthesis;ko01100: Metabolic pathways	IPR008990: Electron transport accessory-like domain superfamily;IPR003375: Photosystem I PsaE, reaction centre subunit IV	chloroplast	--
LDYHFKIE	TRINITY_DN67214_c2_g1::TRINITY_DN67214_c2_g1_i2::g.54335::m.54335	TRINITY_DN67214_c2_g1::TRINITY_DN67214_c2_g1_i2::g.54335 ORF type:5prime_partial len:353 (+) TRINITY_DN67214_c2_g1_i2:1-1059(+)	--	0.524582	0.565588	0.574479	0.986808	0.980566	0.979618	0	0	0	0	0	0	0	0	0	0	0	0	GO:0071555 cell wall organization	GO:0000139 Golgi membrane;GO:0016021 integral component of membrane	GO:0016757 glycosyltransferase activity	--	K13680	--	IPR029044: Nucleotide-diphospho-sugar transferases;IPR001173: Glycosyltransferase 2-like	Plasma membrane	--
LNIFKDQPQG	TRINITY_DN67225_c0_g1::TRINITY_DN67225_c0_g1_i17::g.54441::m.54441	TRINITY_DN67225_c0_g1::TRINITY_DN67225_c0_g1_i17::g.54441 ORF type:3prime_partial len:131 (-) TRINITY_DN67225_c0_g1_i17:3-392(-)	--	0.639946	0.632542	0.654716	1.12702	1.04693	1.02775	0	0	0	0	0	0	0	0	0	0	0	0	--	--	GO:0016491 oxidoreductase activity;GO:0046872 metal ion binding	Q: Secondary metabolites biosynthesis, transport and catabolism;R: General function prediction only	K05658	ko02010: ABC transporters	IPR026992: Non-haem dioxygenase N-terminal domain;IPR027443: Isopenicillin N synthase-like superfamily	Nucleus	--
EEMAELESLASPDAVK	TRINITY_DN67261_c0_g1::TRINITY_DN67261_c0_g1_i12::g.54060::m.54060	TRINITY_DN67261_c0_g1::TRINITY_DN67261_c0_g1_i12::g.54060 ORF type:5prime_partial len:261 (-) TRINITY_DN67261_c0_g1_i12:44-826(-)	--	0	0	0	0	0	0	0	0	0	0	0	0	0	0	0	0.351828	0.367936	0.368362	--	--	--	C: Energy production and conversion	K01456	ko04141: Protein processing in endoplasmic reticulum	IPR036812: NADP-dependent oxidoreductase domain superfamily;IPR023210: NADP-dependent oxidoreductase domain	Cytoplasm	--
AELESFASPDTVK	TRINITY_DN67261_c0_g1::TRINITY_DN67261_c0_g1_i13::g.54061::m.54061	TRINITY_DN67261_c0_g1::TRINITY_DN67261_c0_g1_i13::g.54061 ORF type:5prime_partial len:131 (-) TRINITY_DN67261_c0_g1_i13:313-705(-)	--	0	0	0	0	0	0	0	0	0	0	0	0	0	0	0	1.03487	0.967698	0.96026	--	--	--	C: Energy production and conversion	K01456	ko04141: Protein processing in endoplasmic reticulum	IPR036812: NADP-dependent oxidoreductase domain superfamily;IPR023210: NADP-dependent oxidoreductase domain	Nucleus	--
AGVSTWKDSETPPL	TRINITY_DN67261_c0_g1::TRINITY_DN67261_c0_g1_i13::g.54061::m.54061	TRINITY_DN67261_c0_g1::TRINITY_DN67261_c0_g1_i13::g.54061 ORF type:5prime_partial len:131 (-) TRINITY_DN67261_c0_g1_i13:313-705(-)	--	0	0	0	0	0	0	0	0	0	0	0	0	0	0	0	0	0	0	--	--	--	C: Energy production and conversion	K01456	ko04141: Protein processing in endoplasmic reticulum	IPR036812: NADP-dependent oxidoreductase domain superfamily;IPR023210: NADP-dependent oxidoreductase domain	Nucleus	--
AGVSTWKDSETPPLS	TRINITY_DN67261_c0_g1::TRINITY_DN67261_c0_g1_i13::g.54061::m.54061	TRINITY_DN67261_c0_g1::TRINITY_DN67261_c0_g1_i13::g.54061 ORF type:5prime_partial len:131 (-) TRINITY_DN67261_c0_g1_i13:313-705(-)	--	0	0	0	0.847146	0.948293	0.935295	0	0	0	0	0	0	0	0	0	1.82798	1.62255	1.66939	--	--	--	C: Energy production and conversion	K01456	ko04141: Protein processing in endoplasmic reticulum	IPR036812: NADP-dependent oxidoreductase domain superfamily;IPR023210: NADP-dependent oxidoreductase domain	Nucleus	--
AGVSTWKDSETPPLSS	TRINITY_DN67261_c0_g1::TRINITY_DN67261_c0_g1_i13::g.54061::m.54061	TRINITY_DN67261_c0_g1::TRINITY_DN67261_c0_g1_i13::g.54061 ORF type:5prime_partial len:131 (-) TRINITY_DN67261_c0_g1_i13:313-705(-)	--	0.556776	0.551148	0.565588	0.854454	0.957105	0.944614	0.740689	0.669138	0.68538	0	0	0	0	0	0	0	0	0	--	--	--	C: Energy production and conversion	K01456	ko04141: Protein processing in endoplasmic reticulum	IPR036812: NADP-dependent oxidoreductase domain superfamily;IPR023210: NADP-dependent oxidoreductase domain	Nucleus	--
AGVSTWKDSETPPLSSWKGE	TRINITY_DN67261_c0_g1::TRINITY_DN67261_c0_g1_i13::g.54061::m.54061	TRINITY_DN67261_c0_g1::TRINITY_DN67261_c0_g1_i13::g.54061 ORF type:5prime_partial len:131 (-) TRINITY_DN67261_c0_g1_i13:313-705(-)	--	0	0	0	1.05969	1.00064	1.01449	0.873577	0.908724	0.895592	0	0	0	0	0	0	1.16297	1.05215	1.05932	--	--	--	C: Energy production and conversion	K01456	ko04141: Protein processing in endoplasmic reticulum	IPR036812: NADP-dependent oxidoreductase domain superfamily;IPR023210: NADP-dependent oxidoreductase domain	Nucleus	--
GVSTWKDSETPPLS	TRINITY_DN67261_c0_g1::TRINITY_DN67261_c0_g1_i13::g.54061::m.54061	TRINITY_DN67261_c0_g1::TRINITY_DN67261_c0_g1_i13::g.54061 ORF type:5prime_partial len:131 (-) TRINITY_DN67261_c0_g1_i13:313-705(-)	--	0	0	0	0	0	0	0	0	0	0	0	0	0	0	0	2.56885	2.42865	2.4755	--	--	--	C: Energy production and conversion	K01456	ko04141: Protein processing in endoplasmic reticulum	IPR036812: NADP-dependent oxidoreductase domain superfamily;IPR023210: NADP-dependent oxidoreductase domain	Nucleus	--
GVSTWKDSETPPLSSWKGE	TRINITY_DN67261_c0_g1::TRINITY_DN67261_c0_g1_i13::g.54061::m.54061	TRINITY_DN67261_c0_g1::TRINITY_DN67261_c0_g1_i13::g.54061 ORF type:5prime_partial len:131 (-) TRINITY_DN67261_c0_g1_i13:313-705(-)	--	0	0	0	0.636748	0.596952	0.581315	0	0	0	0	0	0	0	0	0	0.945494	0.979369	1.04685	--	--	--	C: Energy production and conversion	K01456	ko04141: Protein processing in endoplasmic reticulum	IPR036812: NADP-dependent oxidoreductase domain superfamily;IPR023210: NADP-dependent oxidoreductase domain	Nucleus	--
NFNQNIGALSVS	TRINITY_DN67261_c0_g1::TRINITY_DN67261_c0_g1_i13::g.54061::m.54061	TRINITY_DN67261_c0_g1::TRINITY_DN67261_c0_g1_i13::g.54061 ORF type:5prime_partial len:131 (-) TRINITY_DN67261_c0_g1_i13:313-705(-)	--	0	0	0	0	0	0	0.857446	0.877751	0.931201	0	0	0	0	0	0	0	0	0	--	--	--	C: Energy production and conversion	K01456	ko04141: Protein processing in endoplasmic reticulum	IPR036812: NADP-dependent oxidoreductase domain superfamily;IPR023210: NADP-dependent oxidoreductase domain	Nucleus	--
TWKDSETPPL	TRINITY_DN67261_c0_g1::TRINITY_DN67261_c0_g1_i13::g.54061::m.54061	TRINITY_DN67261_c0_g1::TRINITY_DN67261_c0_g1_i13::g.54061 ORF type:5prime_partial len:131 (-) TRINITY_DN67261_c0_g1_i13:313-705(-)	--	3.55081	3.55112	3.53223	0	0	0	1.04123	1.07601	1.13862	0	0	0	0	0	0	2.85281	2.49902	2.61996	--	--	--	C: Energy production and conversion	K01456	ko04141: Protein processing in endoplasmic reticulum	IPR036812: NADP-dependent oxidoreductase domain superfamily;IPR023210: NADP-dependent oxidoreductase domain	Nucleus	--
TWKDSETPPLS	TRINITY_DN67261_c0_g1::TRINITY_DN67261_c0_g1_i13::g.54061::m.54061	TRINITY_DN67261_c0_g1::TRINITY_DN67261_c0_g1_i13::g.54061 ORF type:5prime_partial len:131 (-) TRINITY_DN67261_c0_g1_i13:313-705(-)	--	0	0	0	1.88769	1.8971	1.89591	1.30045	1.43051	1.35094	0	0	0	0.515734	0.541857	0.526339	8.63636	8.42579	8.14832	--	--	--	C: Energy production and conversion	K01456	ko04141: Protein processing in endoplasmic reticulum	IPR036812: NADP-dependent oxidoreductase domain superfamily;IPR023210: NADP-dependent oxidoreductase domain	Nucleus	--
TWKDSETPPLSS	TRINITY_DN67261_c0_g1::TRINITY_DN67261_c0_g1_i13::g.54061::m.54061	TRINITY_DN67261_c0_g1::TRINITY_DN67261_c0_g1_i13::g.54061 ORF type:5prime_partial len:131 (-) TRINITY_DN67261_c0_g1_i13:313-705(-)	--	0	0	0	0	0	0	4.03007	3.94932	3.70357	0	0	0	0	0	0	0.640417	0.595996	0.6243	--	--	--	C: Energy production and conversion	K01456	ko04141: Protein processing in endoplasmic reticulum	IPR036812: NADP-dependent oxidoreductase domain superfamily;IPR023210: NADP-dependent oxidoreductase domain	Nucleus	--
WKDSETPPLSS	TRINITY_DN67261_c0_g1::TRINITY_DN67261_c0_g1_i13::g.54061::m.54061	TRINITY_DN67261_c0_g1::TRINITY_DN67261_c0_g1_i13::g.54061 ORF type:5prime_partial len:131 (-) TRINITY_DN67261_c0_g1_i13:313-705(-)	--	0	0	0	1.14915	1.21349	1.25746	0	0	0	0	0	0	0	0	0	0	0	0	--	--	--	C: Energy production and conversion	K01456	ko04141: Protein processing in endoplasmic reticulum	IPR036812: NADP-dependent oxidoreductase domain superfamily;IPR023210: NADP-dependent oxidoreductase domain	Nucleus	--
YSAGVSTWKDSETPPLSS	TRINITY_DN67261_c0_g1::TRINITY_DN67261_c0_g1_i13::g.54061::m.54061	TRINITY_DN67261_c0_g1::TRINITY_DN67261_c0_g1_i13::g.54061 ORF type:5prime_partial len:131 (-) TRINITY_DN67261_c0_g1_i13:313-705(-)	--	1.443	1.41226	1.45112	0	0	0	0	0	0	0	0	0	0	0	0	0	0	0	--	--	--	C: Energy production and conversion	K01456	ko04141: Protein processing in endoplasmic reticulum	IPR036812: NADP-dependent oxidoreductase domain superfamily;IPR023210: NADP-dependent oxidoreductase domain	Nucleus	--
YSAGVSTWKDSETPPLSSWKGE	TRINITY_DN67261_c0_g1::TRINITY_DN67261_c0_g1_i13::g.54061::m.54061	TRINITY_DN67261_c0_g1::TRINITY_DN67261_c0_g1_i13::g.54061 ORF type:5prime_partial len:131 (-) TRINITY_DN67261_c0_g1_i13:313-705(-)	--	0.956479	0.965587	0.955571	0	0	0	0	0	0	0	0	0	0	0	0	0	0	0	--	--	--	C: Energy production and conversion	K01456	ko04141: Protein processing in endoplasmic reticulum	IPR036812: NADP-dependent oxidoreductase domain superfamily;IPR023210: NADP-dependent oxidoreductase domain	Nucleus	--
EYSDDEDISWK	TRINITY_DN67321_c0_g1::TRINITY_DN67321_c0_g1_i1::g.54730::m.54730	TRINITY_DN67321_c0_g1::TRINITY_DN67321_c0_g1_i1::g.54730 ORF type:3prime_partial len:552 (+) TRINITY_DN67321_c0_g1_i1:308-1960(+)	--	0	0	0	0	0	0	0	0	0	0	0	0	0	0	0	0	0	0	GO:0010265 SCF complex assembly	--	--	R: General function prediction only	K17263	--	IPR011989: Armadillo-like helical;IPR016024: Armadillo-type fold;IPR039852: Cullin-associated NEDD8-dissociated protein 1/2	Cytoplasm	--
DRCHPSDETALLA	TRINITY_DN67462_c1_g1::TRINITY_DN67462_c1_g1_i1::g.55338::m.55338	TRINITY_DN67462_c1_g1::TRINITY_DN67462_c1_g1_i1::g.55338 ORF type:internal len:109 (-) TRINITY_DN67462_c1_g1_i1:3-326(-)	--	0	0	0	0	0	0	0	0	0	0	0	0	0	0	0	0.566766	0.569253	0.565175	--	--	--	--	K13420	ko04016: MAPK signaling pathway - plant;ko04626: Plant-pathogen interaction	IPR032675: Leucine-rich repeat domain superfamily;IPR013210: Leucine-rich repeat-containing N-terminal, plant-type	Extracell	CS pos: 30-31. ISA-VS. Pr: 0.5519
AEKYNSVRTES	TRINITY_DN67467_c0_g1::TRINITY_DN67467_c0_g1_i1::g.55592::m.55592	TRINITY_DN67467_c0_g1::TRINITY_DN67467_c0_g1_i1::g.55592 ORF type:5prime_partial len:292 (+) TRINITY_DN67467_c0_g1_i1:3-878(+)	--	0	0	0	0	0	0	0	0	0	0.576483	0.505959	0.531436	0	0	0	0	0	0	GO:0010265 SCF complex assembly	--	--	R: General function prediction only	K17263	--	IPR016024: Armadillo-type fold;IPR011989: Armadillo-like helical;IPR013932: TATA-binding protein interacting (TIP20);IPR039852: Cullin-associated NEDD8-dissociated protein 1/2	Cytoplasm	--
AVSEGTKAVTK	TRINITY_DN67479_c2_g1::TRINITY_DN67479_c2_g1_i7::g.55062::m.55062	TRINITY_DN67479_c2_g1::TRINITY_DN67479_c2_g1_i7::g.55062 ORF type:5prime_partial len:125 (+) TRINITY_DN67479_c2_g1_i7:1-375(+)	--	0.555659	0.556547	0.574487	0.644472	0.589812	0.613194	1.23625	1.28012	1.29848	0	0	0	0.549232	0.490482	0.480533	0.704698	0.793978	0.775901	--	GO:0000786 nucleosome;GO:0005634 nucleus	GO:0003677 DNA binding;GO:0030527 structural constituent of chromatin;GO:0046982 protein heterodimerization activity	B: Chromatin structure and dynamics	K11252	--	IPR000558: Histone H2B;IPR009072: Histone-fold;IPR007125: Histone H2A/H2B/H3	Nucleus	--
AVSEGTKAVTKF	TRINITY_DN67479_c2_g1::TRINITY_DN67479_c2_g1_i7::g.55062::m.55062	TRINITY_DN67479_c2_g1::TRINITY_DN67479_c2_g1_i7::g.55062 ORF type:5prime_partial len:125 (+) TRINITY_DN67479_c2_g1_i7:1-375(+)	--	0	0	0	0	0	0	0.804588	0.781406	0.701381	0.948004	1.06337	1.05176	0	0	0	0.671402	0.697791	0.694172	--	GO:0000786 nucleosome;GO:0005634 nucleus	GO:0003677 DNA binding;GO:0030527 structural constituent of chromatin;GO:0046982 protein heterodimerization activity	B: Chromatin structure and dynamics	K11252	--	IPR000558: Histone H2B;IPR009072: Histone-fold;IPR007125: Histone H2A/H2B/H3	Nucleus	--
AVSEGTKAVTKFT	TRINITY_DN67479_c2_g1::TRINITY_DN67479_c2_g1_i7::g.55062::m.55062	TRINITY_DN67479_c2_g1::TRINITY_DN67479_c2_g1_i7::g.55062 ORF type:5prime_partial len:125 (+) TRINITY_DN67479_c2_g1_i7:1-375(+)	--	0	0	0	0	0	0	0.867495	0.844714	0.833076	0.716192	0.753706	0.765735	0	0	0	0.905467	0.836774	0.880561	--	GO:0000786 nucleosome;GO:0005634 nucleus	GO:0003677 DNA binding;GO:0030527 structural constituent of chromatin;GO:0046982 protein heterodimerization activity	B: Chromatin structure and dynamics	K11252	--	IPR000558: Histone H2B;IPR009072: Histone-fold;IPR007125: Histone H2A/H2B/H3	Nucleus	--
AVSEGTKAVTKFTS	TRINITY_DN67479_c2_g1::TRINITY_DN67479_c2_g1_i7::g.55062::m.55062	TRINITY_DN67479_c2_g1::TRINITY_DN67479_c2_g1_i7::g.55062 ORF type:5prime_partial len:125 (+) TRINITY_DN67479_c2_g1_i7:1-375(+)	--	0	0	0	0	0	0	0.827405	0.864999	0.895369	0.892087	0.973208	1.00779	0	0	0	0	0	0	--	GO:0000786 nucleosome;GO:0005634 nucleus	GO:0003677 DNA binding;GO:0030527 structural constituent of chromatin;GO:0046982 protein heterodimerization activity	B: Chromatin structure and dynamics	K11252	--	IPR000558: Histone H2B;IPR009072: Histone-fold;IPR007125: Histone H2A/H2B/H3	Nucleus	--
AVSEGTKAVTKFTSA	TRINITY_DN67479_c2_g1::TRINITY_DN67479_c2_g1_i7::g.55062::m.55062	TRINITY_DN67479_c2_g1::TRINITY_DN67479_c2_g1_i7::g.55062 ORF type:5prime_partial len:125 (+) TRINITY_DN67479_c2_g1_i7:1-375(+)	--	0	0	0	0	0	0	0.961016	1.06512	1.02477	1.02066	1.08203	1.05524	0	0	0	0.772787	0.676794	0.755937	--	GO:0000786 nucleosome;GO:0005634 nucleus	GO:0003677 DNA binding;GO:0030527 structural constituent of chromatin;GO:0046982 protein heterodimerization activity	B: Chromatin structure and dynamics	K11252	--	IPR000558: Histone H2B;IPR009072: Histone-fold;IPR007125: Histone H2A/H2B/H3	Nucleus	--
EGTKAVTKFT	TRINITY_DN67479_c2_g1::TRINITY_DN67479_c2_g1_i7::g.55062::m.55062	TRINITY_DN67479_c2_g1::TRINITY_DN67479_c2_g1_i7::g.55062 ORF type:5prime_partial len:125 (+) TRINITY_DN67479_c2_g1_i7:1-375(+)	--	0	0	0	0	0	0	0	0	0	0	0	0	0	0	0	2.01236	1.94232	1.83533	--	GO:0000786 nucleosome;GO:0005634 nucleus	GO:0003677 DNA binding;GO:0030527 structural constituent of chromatin;GO:0046982 protein heterodimerization activity	B: Chromatin structure and dynamics	K11252	--	IPR000558: Histone H2B;IPR009072: Histone-fold;IPR007125: Histone H2A/H2B/H3	Nucleus	--
EGTKAVTKFTSA	TRINITY_DN67479_c2_g1::TRINITY_DN67479_c2_g1_i7::g.55062::m.55062	TRINITY_DN67479_c2_g1::TRINITY_DN67479_c2_g1_i7::g.55062 ORF type:5prime_partial len:125 (+) TRINITY_DN67479_c2_g1_i7:1-375(+)	--	0	0	0	0	0	0	0.891923	0.867701	0.804397	1.37221	1.22676	1.26218	0	0	0	3.58497	3.83745	3.76138	--	GO:0000786 nucleosome;GO:0005634 nucleus	GO:0003677 DNA binding;GO:0030527 structural constituent of chromatin;GO:0046982 protein heterodimerization activity	B: Chromatin structure and dynamics	K11252	--	IPR000558: Histone H2B;IPR009072: Histone-fold;IPR007125: Histone H2A/H2B/H3	Nucleus	--
ELAKHAVSEG	TRINITY_DN67479_c2_g1::TRINITY_DN67479_c2_g1_i7::g.55062::m.55062	TRINITY_DN67479_c2_g1::TRINITY_DN67479_c2_g1_i7::g.55062 ORF type:5prime_partial len:125 (+) TRINITY_DN67479_c2_g1_i7:1-375(+)	--	0	0	0	0	0	0	0.662585	0.742762	0.696799	0	0	0	0	0	0	0	0	0	--	GO:0000786 nucleosome;GO:0005634 nucleus	GO:0003677 DNA binding;GO:0030527 structural constituent of chromatin;GO:0046982 protein heterodimerization activity	B: Chromatin structure and dynamics	K11252	--	IPR000558: Histone H2B;IPR009072: Histone-fold;IPR007125: Histone H2A/H2B/H3	Nucleus	--
ELAKHAVSEGT	TRINITY_DN67479_c2_g1::TRINITY_DN67479_c2_g1_i7::g.55062::m.55062	TRINITY_DN67479_c2_g1::TRINITY_DN67479_c2_g1_i7::g.55062 ORF type:5prime_partial len:125 (+) TRINITY_DN67479_c2_g1_i7:1-375(+)	--	0	0	0	0	0	0	0.775235	0.72784	0.695526	0	0	0	0	0	0	0	0	0	--	GO:0000786 nucleosome;GO:0005634 nucleus	GO:0003677 DNA binding;GO:0030527 structural constituent of chromatin;GO:0046982 protein heterodimerization activity	B: Chromatin structure and dynamics	K11252	--	IPR000558: Histone H2B;IPR009072: Histone-fold;IPR007125: Histone H2A/H2B/H3	Nucleus	--
ELAKHAVSEGTK	TRINITY_DN67479_c2_g1::TRINITY_DN67479_c2_g1_i7::g.55062::m.55062	TRINITY_DN67479_c2_g1::TRINITY_DN67479_c2_g1_i7::g.55062 ORF type:5prime_partial len:125 (+) TRINITY_DN67479_c2_g1_i7:1-375(+)	--	0	0	0	0	0	0	1.26367	1.38933	1.35134	0	0	0	0	0	0	0	0	0	--	GO:0000786 nucleosome;GO:0005634 nucleus	GO:0003677 DNA binding;GO:0030527 structural constituent of chromatin;GO:0046982 protein heterodimerization activity	B: Chromatin structure and dynamics	K11252	--	IPR000558: Histone H2B;IPR009072: Histone-fold;IPR007125: Histone H2A/H2B/H3	Nucleus	--
ELAKHAVSEGTKA	TRINITY_DN67479_c2_g1::TRINITY_DN67479_c2_g1_i7::g.55062::m.55062	TRINITY_DN67479_c2_g1::TRINITY_DN67479_c2_g1_i7::g.55062 ORF type:5prime_partial len:125 (+) TRINITY_DN67479_c2_g1_i7:1-375(+)	--	0	0	0	0	0	0	1.50804	1.45008	1.45699	0	0	0	0	0	0	0	0	0	--	GO:0000786 nucleosome;GO:0005634 nucleus	GO:0003677 DNA binding;GO:0030527 structural constituent of chromatin;GO:0046982 protein heterodimerization activity	B: Chromatin structure and dynamics	K11252	--	IPR000558: Histone H2B;IPR009072: Histone-fold;IPR007125: Histone H2A/H2B/H3	Nucleus	--
ELAKHAVSEGTKAV	TRINITY_DN67479_c2_g1::TRINITY_DN67479_c2_g1_i7::g.55062::m.55062	TRINITY_DN67479_c2_g1::TRINITY_DN67479_c2_g1_i7::g.55062 ORF type:5prime_partial len:125 (+) TRINITY_DN67479_c2_g1_i7:1-375(+)	--	0	0	0	0	0	0	0.905107	0.795067	0.824773	0	0	0	0	0	0	0	0	0	--	GO:0000786 nucleosome;GO:0005634 nucleus	GO:0003677 DNA binding;GO:0030527 structural constituent of chromatin;GO:0046982 protein heterodimerization activity	B: Chromatin structure and dynamics	K11252	--	IPR000558: Histone H2B;IPR009072: Histone-fold;IPR007125: Histone H2A/H2B/H3	Nucleus	--
ELAKHAVSEGTKAVTK	TRINITY_DN67479_c2_g1::TRINITY_DN67479_c2_g1_i7::g.55062::m.55062	TRINITY_DN67479_c2_g1::TRINITY_DN67479_c2_g1_i7::g.55062 ORF type:5prime_partial len:125 (+) TRINITY_DN67479_c2_g1_i7:1-375(+)	--	0	0	0	0	0	0	1.84972	2.02214	2.04495	0	0	0	0	0	0	0	0	0	--	GO:0000786 nucleosome;GO:0005634 nucleus	GO:0003677 DNA binding;GO:0030527 structural constituent of chromatin;GO:0046982 protein heterodimerization activity	B: Chromatin structure and dynamics	K11252	--	IPR000558: Histone H2B;IPR009072: Histone-fold;IPR007125: Histone H2A/H2B/H3	Nucleus	--
GELAKHAVSE	TRINITY_DN67479_c2_g1::TRINITY_DN67479_c2_g1_i7::g.55062::m.55062	TRINITY_DN67479_c2_g1::TRINITY_DN67479_c2_g1_i7::g.55062 ORF type:5prime_partial len:125 (+) TRINITY_DN67479_c2_g1_i7:1-375(+)	--	0	0	0	0.786106	0.837821	0.81597	0.7766	0.77072	0.777819	0	0	0	0.571996	0.608107	0.633526	0.497641	0.470536	0.467492	--	GO:0000786 nucleosome;GO:0005634 nucleus	GO:0003677 DNA binding;GO:0030527 structural constituent of chromatin;GO:0046982 protein heterodimerization activity	B: Chromatin structure and dynamics	K11252	--	IPR000558: Histone H2B;IPR009072: Histone-fold;IPR007125: Histone H2A/H2B/H3	Nucleus	--
GELAKHAVSEG	TRINITY_DN67479_c2_g1::TRINITY_DN67479_c2_g1_i7::g.55062::m.55062	TRINITY_DN67479_c2_g1::TRINITY_DN67479_c2_g1_i7::g.55062 ORF type:5prime_partial len:125 (+) TRINITY_DN67479_c2_g1_i7:1-375(+)	--	0	0	0	1.34274	1.4592	1.4129	0.833932	0.834469	0.830549	0.965395	0.883641	0.892801	0	0	0	0	0	0	--	GO:0000786 nucleosome;GO:0005634 nucleus	GO:0003677 DNA binding;GO:0030527 structural constituent of chromatin;GO:0046982 protein heterodimerization activity	B: Chromatin structure and dynamics	K11252	--	IPR000558: Histone H2B;IPR009072: Histone-fold;IPR007125: Histone H2A/H2B/H3	Nucleus	--
GELAKHAVSEGT	TRINITY_DN67479_c2_g1::TRINITY_DN67479_c2_g1_i7::g.55062::m.55062	TRINITY_DN67479_c2_g1::TRINITY_DN67479_c2_g1_i7::g.55062 ORF type:5prime_partial len:125 (+) TRINITY_DN67479_c2_g1_i7:1-375(+)	--	0.517899	0.521476	0.595587	0.791211	0.728653	0.728836	0.984172	0.892222	0.930225	0	0	0	0.892784	0.866518	0.846926	0.55955	0.615953	0.583059	--	GO:0000786 nucleosome;GO:0005634 nucleus	GO:0003677 DNA binding;GO:0030527 structural constituent of chromatin;GO:0046982 protein heterodimerization activity	B: Chromatin structure and dynamics	K11252	--	IPR000558: Histone H2B;IPR009072: Histone-fold;IPR007125: Histone H2A/H2B/H3	Nucleus	--
GELAKHAVSEGTK	TRINITY_DN67479_c2_g1::TRINITY_DN67479_c2_g1_i7::g.55062::m.55062	TRINITY_DN67479_c2_g1::TRINITY_DN67479_c2_g1_i7::g.55062 ORF type:5prime_partial len:125 (+) TRINITY_DN67479_c2_g1_i7:1-375(+)	--	0.643787	0.655585	0.687475	2.59888	2.85433	2.66201	0	0	0	3.12555	3.11085	3.11764	1.05095	1.09246	1.11983	0.590001	0.549014	0.530516	--	GO:0000786 nucleosome;GO:0005634 nucleus	GO:0003677 DNA binding;GO:0030527 structural constituent of chromatin;GO:0046982 protein heterodimerization activity	B: Chromatin structure and dynamics	K11252	--	IPR000558: Histone H2B;IPR009072: Histone-fold;IPR007125: Histone H2A/H2B/H3	Nucleus	--
GELAKHAVSEGTKA	TRINITY_DN67479_c2_g1::TRINITY_DN67479_c2_g1_i7::g.55062::m.55062	TRINITY_DN67479_c2_g1::TRINITY_DN67479_c2_g1_i7::g.55062 ORF type:5prime_partial len:125 (+) TRINITY_DN67479_c2_g1_i7:1-375(+)	--	1.23648	1.28755	1.24447	1.92059	2.14603	1.97835	1.48338	1.53925	1.62217	1.02198	1.10148	1.12845	1.06955	1.16502	1.15232	0.858456	0.910808	0.964527	--	GO:0000786 nucleosome;GO:0005634 nucleus	GO:0003677 DNA binding;GO:0030527 structural constituent of chromatin;GO:0046982 protein heterodimerization activity	B: Chromatin structure and dynamics	K11252	--	IPR000558: Histone H2B;IPR009072: Histone-fold;IPR007125: Histone H2A/H2B/H3	Nucleus	--
GELAKHAVSEGTKAVTK	TRINITY_DN67479_c2_g1::TRINITY_DN67479_c2_g1_i7::g.55062::m.55062	TRINITY_DN67479_c2_g1::TRINITY_DN67479_c2_g1_i7::g.55062 ORF type:5prime_partial len:125 (+) TRINITY_DN67479_c2_g1_i7:1-375(+)	--	0	0	0	0	0	0	0	0	0	0	0	0	0.66874	0.589793	0.625635	0.859961	0.782038	0.788838	--	GO:0000786 nucleosome;GO:0005634 nucleus	GO:0003677 DNA binding;GO:0030527 structural constituent of chromatin;GO:0046982 protein heterodimerization activity	B: Chromatin structure and dynamics	K11252	--	IPR000558: Histone H2B;IPR009072: Histone-fold;IPR007125: Histone H2A/H2B/H3	Nucleus	--
GTKAVTKFTSA	TRINITY_DN67479_c2_g1::TRINITY_DN67479_c2_g1_i7::g.55062::m.55062	TRINITY_DN67479_c2_g1::TRINITY_DN67479_c2_g1_i7::g.55062 ORF type:5prime_partial len:125 (+) TRINITY_DN67479_c2_g1_i7:1-375(+)	--	0	0	0	0	0	0	0	0	0	2.95185	2.62577	2.69682	0	0	0	0.626412	0.577715	0.608773	--	GO:0000786 nucleosome;GO:0005634 nucleus	GO:0003677 DNA binding;GO:0030527 structural constituent of chromatin;GO:0046982 protein heterodimerization activity	B: Chromatin structure and dynamics	K11252	--	IPR000558: Histone H2B;IPR009072: Histone-fold;IPR007125: Histone H2A/H2B/H3	Nucleus	--
HAVSEGTKAVT	TRINITY_DN67479_c2_g1::TRINITY_DN67479_c2_g1_i7::g.55062::m.55062	TRINITY_DN67479_c2_g1::TRINITY_DN67479_c2_g1_i7::g.55062 ORF type:5prime_partial len:125 (+) TRINITY_DN67479_c2_g1_i7:1-375(+)	--	0	0	0	0	0	0	0.86782	0.927103	0.794096	0	0	0	0	0	0	0	0	0	--	GO:0000786 nucleosome;GO:0005634 nucleus	GO:0003677 DNA binding;GO:0030527 structural constituent of chromatin;GO:0046982 protein heterodimerization activity	B: Chromatin structure and dynamics	K11252	--	IPR000558: Histone H2B;IPR009072: Histone-fold;IPR007125: Histone H2A/H2B/H3	Nucleus	--
HAVSEGTKAVTK	TRINITY_DN67479_c2_g1::TRINITY_DN67479_c2_g1_i7::g.55062::m.55062	TRINITY_DN67479_c2_g1::TRINITY_DN67479_c2_g1_i7::g.55062 ORF type:5prime_partial len:125 (+) TRINITY_DN67479_c2_g1_i7:1-375(+)	--	0	0	0	0	0	0	0.742469	0.700289	0.793671	0.556314	0.51145	0.509481	0	0	0	0	0	0	--	GO:0000786 nucleosome;GO:0005634 nucleus	GO:0003677 DNA binding;GO:0030527 structural constituent of chromatin;GO:0046982 protein heterodimerization activity	B: Chromatin structure and dynamics	K11252	--	IPR000558: Histone H2B;IPR009072: Histone-fold;IPR007125: Histone H2A/H2B/H3	Nucleus	--
HAVSEGTKAVTKFTSA	TRINITY_DN67479_c2_g1::TRINITY_DN67479_c2_g1_i7::g.55062::m.55062	TRINITY_DN67479_c2_g1::TRINITY_DN67479_c2_g1_i7::g.55062 ORF type:5prime_partial len:125 (+) TRINITY_DN67479_c2_g1_i7:1-375(+)	--	0	0	0	0	0	0	0	0	0	0.64963	0.68473	0.677396	0	0	0	0.512969	0.513992	0.515401	--	GO:0000786 nucleosome;GO:0005634 nucleus	GO:0003677 DNA binding;GO:0030527 structural constituent of chromatin;GO:0046982 protein heterodimerization activity	B: Chromatin structure and dynamics	K11252	--	IPR000558: Histone H2B;IPR009072: Histone-fold;IPR007125: Histone H2A/H2B/H3	Nucleus	--
KHAVSEGTKAV	TRINITY_DN67479_c2_g1::TRINITY_DN67479_c2_g1_i7::g.55062::m.55062	TRINITY_DN67479_c2_g1::TRINITY_DN67479_c2_g1_i7::g.55062 ORF type:5prime_partial len:125 (+) TRINITY_DN67479_c2_g1_i7:1-375(+)	--	0.785359	0.795887	0.795578	0	0	0	0	0	0	0	0	0	0	0	0	0	0	0	--	GO:0000786 nucleosome;GO:0005634 nucleus	GO:0003677 DNA binding;GO:0030527 structural constituent of chromatin;GO:0046982 protein heterodimerization activity	B: Chromatin structure and dynamics	K11252	--	IPR000558: Histone H2B;IPR009072: Histone-fold;IPR007125: Histone H2A/H2B/H3	Nucleus	--
LAKHAVSEGTK	TRINITY_DN67479_c2_g1::TRINITY_DN67479_c2_g1_i7::g.55062::m.55062	TRINITY_DN67479_c2_g1::TRINITY_DN67479_c2_g1_i7::g.55062 ORF type:5prime_partial len:125 (+) TRINITY_DN67479_c2_g1_i7:1-375(+)	--	0	0	0	0.519542	0.486476	0.458001	0	0	0	0	0	0	0	0	0	0	0	0	--	GO:0000786 nucleosome;GO:0005634 nucleus	GO:0003677 DNA binding;GO:0030527 structural constituent of chromatin;GO:0046982 protein heterodimerization activity	B: Chromatin structure and dynamics	K11252	--	IPR000558: Histone H2B;IPR009072: Histone-fold;IPR007125: Histone H2A/H2B/H3	Nucleus	--
LAKHAVSEGTKA	TRINITY_DN67479_c2_g1::TRINITY_DN67479_c2_g1_i7::g.55062::m.55062	TRINITY_DN67479_c2_g1::TRINITY_DN67479_c2_g1_i7::g.55062 ORF type:5prime_partial len:125 (+) TRINITY_DN67479_c2_g1_i7:1-375(+)	--	0.904753	0.932257	0.947487	0.778248	0.714124	0.745618	1.28713	1.40884	1.36702	0	0	0	0	0	0	0	0	0	--	GO:0000786 nucleosome;GO:0005634 nucleus	GO:0003677 DNA binding;GO:0030527 structural constituent of chromatin;GO:0046982 protein heterodimerization activity	B: Chromatin structure and dynamics	K11252	--	IPR000558: Histone H2B;IPR009072: Histone-fold;IPR007125: Histone H2A/H2B/H3	Nucleus	--
NTITSREIQT	TRINITY_DN67479_c2_g1::TRINITY_DN67479_c2_g1_i7::g.55062::m.55062	TRINITY_DN67479_c2_g1::TRINITY_DN67479_c2_g1_i7::g.55062 ORF type:5prime_partial len:125 (+) TRINITY_DN67479_c2_g1_i7:1-375(+)	--	0	0	0	2.54326	2.53435	2.5363	0	0	0	0	0	0	0.58583	0.530665	0.571808	1.04514	0.923505	0.932854	--	GO:0000786 nucleosome;GO:0005634 nucleus	GO:0003677 DNA binding;GO:0030527 structural constituent of chromatin;GO:0046982 protein heterodimerization activity	B: Chromatin structure and dynamics	K11252	--	IPR000558: Histone H2B;IPR009072: Histone-fold;IPR007125: Histone H2A/H2B/H3	Nucleus	--
NTITSREIQTS	TRINITY_DN67479_c2_g1::TRINITY_DN67479_c2_g1_i7::g.55062::m.55062	TRINITY_DN67479_c2_g1::TRINITY_DN67479_c2_g1_i7::g.55062 ORF type:5prime_partial len:125 (+) TRINITY_DN67479_c2_g1_i7:1-375(+)	--	1.26487	1.25475	1.24475	1.23689	1.20937	1.14925	0	0	0	0.380424	0.331589	0.35541	1.37876	1.45588	1.5568	1.09871	1.05732	1.0595	--	GO:0000786 nucleosome;GO:0005634 nucleus	GO:0003677 DNA binding;GO:0030527 structural constituent of chromatin;GO:0046982 protein heterodimerization activity	B: Chromatin structure and dynamics	K11252	--	IPR000558: Histone H2B;IPR009072: Histone-fold;IPR007125: Histone H2A/H2B/H3	Nucleus	--
NTITSREIQTSV	TRINITY_DN67479_c2_g1::TRINITY_DN67479_c2_g1_i7::g.55062::m.55062	TRINITY_DN67479_c2_g1::TRINITY_DN67479_c2_g1_i7::g.55062 ORF type:5prime_partial len:125 (+) TRINITY_DN67479_c2_g1_i7:1-375(+)	--	9.24648	9.27789	9.25578	6.2498	6.41896	6.85388	3.94432	3.55015	3.62284	2.15317	2.05867	1.93187	4.65679	4.8144	5.12542	2.43962	2.15808	2.37659	--	GO:0000786 nucleosome;GO:0005634 nucleus	GO:0003677 DNA binding;GO:0030527 structural constituent of chromatin;GO:0046982 protein heterodimerization activity	B: Chromatin structure and dynamics	K11252	--	IPR000558: Histone H2B;IPR009072: Histone-fold;IPR007125: Histone H2A/H2B/H3	Nucleus	--
QVHPDIGISSK	TRINITY_DN67479_c2_g1::TRINITY_DN67479_c2_g1_i7::g.55062::m.55062	TRINITY_DN67479_c2_g1::TRINITY_DN67479_c2_g1_i7::g.55062 ORF type:5prime_partial len:125 (+) TRINITY_DN67479_c2_g1_i7:1-375(+)	--	0.679149	0.655748	0.699988	0	0	0	0	0	0	0	0	0	0	0	0	0	0	0	--	GO:0000786 nucleosome;GO:0005634 nucleus	GO:0003677 DNA binding;GO:0030527 structural constituent of chromatin;GO:0046982 protein heterodimerization activity	B: Chromatin structure and dynamics	K11252	--	IPR000558: Histone H2B;IPR009072: Histone-fold;IPR007125: Histone H2A/H2B/H3	Nucleus	--
RLVLPGELAK	TRINITY_DN67479_c2_g1::TRINITY_DN67479_c2_g1_i7::g.55062::m.55062	TRINITY_DN67479_c2_g1::TRINITY_DN67479_c2_g1_i7::g.55062 ORF type:5prime_partial len:125 (+) TRINITY_DN67479_c2_g1_i7:1-375(+)	--	0	0	0	1.07687	1.12204	1.12905	1.60158	1.70683	1.69638	0.584009	0.51807	0.509497	0	0	0	0	0	0	--	GO:0000786 nucleosome;GO:0005634 nucleus	GO:0003677 DNA binding;GO:0030527 structural constituent of chromatin;GO:0046982 protein heterodimerization activity	B: Chromatin structure and dynamics	K11252	--	IPR000558: Histone H2B;IPR009072: Histone-fold;IPR007125: Histone H2A/H2B/H3	Nucleus	--
SEGTKAVTKFTSA	TRINITY_DN67479_c2_g1::TRINITY_DN67479_c2_g1_i7::g.55062::m.55062	TRINITY_DN67479_c2_g1::TRINITY_DN67479_c2_g1_i7::g.55062 ORF type:5prime_partial len:125 (+) TRINITY_DN67479_c2_g1_i7:1-375(+)	--	0	0	0	0	0	0	0.823288	0.911064	0.905436	0	0	0	0	0	0	0	0	0	--	GO:0000786 nucleosome;GO:0005634 nucleus	GO:0003677 DNA binding;GO:0030527 structural constituent of chromatin;GO:0046982 protein heterodimerization activity	B: Chromatin structure and dynamics	K11252	--	IPR000558: Histone H2B;IPR009072: Histone-fold;IPR007125: Histone H2A/H2B/H3	Nucleus	--
SREIQTSVR	TRINITY_DN67479_c2_g1::TRINITY_DN67479_c2_g1_i7::g.55062::m.55062	TRINITY_DN67479_c2_g1::TRINITY_DN67479_c2_g1_i7::g.55062 ORF type:5prime_partial len:125 (+) TRINITY_DN67479_c2_g1_i7:1-375(+)	--	0	0	0	0	0	0	1.27202	1.36699	1.36825	0	0	0	1.22027	1.29799	1.29225	5.29476	5.18561	4.96893	--	GO:0000786 nucleosome;GO:0005634 nucleus	GO:0003677 DNA binding;GO:0030527 structural constituent of chromatin;GO:0046982 protein heterodimerization activity	B: Chromatin structure and dynamics	K11252	--	IPR000558: Histone H2B;IPR009072: Histone-fold;IPR007125: Histone H2A/H2B/H3	Nucleus	--
SVRLVLPGELA	TRINITY_DN67479_c2_g1::TRINITY_DN67479_c2_g1_i7::g.55062::m.55062	TRINITY_DN67479_c2_g1::TRINITY_DN67479_c2_g1_i7::g.55062 ORF type:5prime_partial len:125 (+) TRINITY_DN67479_c2_g1_i7:1-375(+)	--	0	0	0	0	0	0	1.00312	0.9095	0.877402	0	0	0	0	0	0	0	0	0	--	GO:0000786 nucleosome;GO:0005634 nucleus	GO:0003677 DNA binding;GO:0030527 structural constituent of chromatin;GO:0046982 protein heterodimerization activity	B: Chromatin structure and dynamics	K11252	--	IPR000558: Histone H2B;IPR009072: Histone-fold;IPR007125: Histone H2A/H2B/H3	Nucleus	--
TITSREIQTSV	TRINITY_DN67479_c2_g1::TRINITY_DN67479_c2_g1_i7::g.55062::m.55062	TRINITY_DN67479_c2_g1::TRINITY_DN67479_c2_g1_i7::g.55062 ORF type:5prime_partial len:125 (+) TRINITY_DN67479_c2_g1_i7:1-375(+)	--	6.85637	6.35255	6.95748	2.00023	1.81094	1.88097	4.83829	4.74289	4.75372	0	0	0	1.16082	1.30616	1.29543	0.711888	0.646503	0.670191	--	GO:0000786 nucleosome;GO:0005634 nucleus	GO:0003677 DNA binding;GO:0030527 structural constituent of chromatin;GO:0046982 protein heterodimerization activity	B: Chromatin structure and dynamics	K11252	--	IPR000558: Histone H2B;IPR009072: Histone-fold;IPR007125: Histone H2A/H2B/H3	Nucleus	--
VSEGTKAVTK	TRINITY_DN67479_c2_g1::TRINITY_DN67479_c2_g1_i7::g.55062::m.55062	TRINITY_DN67479_c2_g1::TRINITY_DN67479_c2_g1_i7::g.55062 ORF type:5prime_partial len:125 (+) TRINITY_DN67479_c2_g1_i7:1-375(+)	--	0	0	0	0	0	0	0.388915	0.417457	0.417994	0	0	0	0	0	0	0	0	0	--	GO:0000786 nucleosome;GO:0005634 nucleus	GO:0003677 DNA binding;GO:0030527 structural constituent of chromatin;GO:0046982 protein heterodimerization activity	B: Chromatin structure and dynamics	K11252	--	IPR000558: Histone H2B;IPR009072: Histone-fold;IPR007125: Histone H2A/H2B/H3	Nucleus	--
VSEGTKAVTKF	TRINITY_DN67479_c2_g1::TRINITY_DN67479_c2_g1_i7::g.55062::m.55062	TRINITY_DN67479_c2_g1::TRINITY_DN67479_c2_g1_i7::g.55062 ORF type:5prime_partial len:125 (+) TRINITY_DN67479_c2_g1_i7:1-375(+)	--	0	0	0	0	0	0	0	0	0	0.745863	0.708585	0.715282	0	0	0	0	0	0	--	GO:0000786 nucleosome;GO:0005634 nucleus	GO:0003677 DNA binding;GO:0030527 structural constituent of chromatin;GO:0046982 protein heterodimerization activity	B: Chromatin structure and dynamics	K11252	--	IPR000558: Histone H2B;IPR009072: Histone-fold;IPR007125: Histone H2A/H2B/H3	Nucleus	--
ASSPNPSSMSVIDSK	TRINITY_DN67486_c0_g1::TRINITY_DN67486_c0_g1_i2::g.55485::m.55485	TRINITY_DN67486_c0_g1::TRINITY_DN67486_c0_g1_i2::g.55485 ORF type:internal len:131 (-) TRINITY_DN67486_c0_g1_i2:3-392(-)	--	0	0	0	0.738836	0.773134	0.793627	0	0	0	0.72835	0.752152	0.759507	0	0	0	0	0	0	--	--	--	--	K03671	--	--	Nucleus	--
IAALNPGSGKFVTDEEEE	TRINITY_DN67506_c0_g1::TRINITY_DN67506_c0_g1_i1::g.55754::m.55754	TRINITY_DN67506_c0_g1::TRINITY_DN67506_c0_g1_i1::g.55754 ORF type:complete len:272 (+) TRINITY_DN67506_c0_g1_i1:93-908(+)	--	0	0	0	0	0	0	0	0	0	0	0	0	0	0	0	0.830103	0.927407	0.854477	--	GO:0009536 plastid	--	--	K03542	ko00195: Photosynthesis;ko01100: Metabolic pathways	IPR022796: Chlorophyll A-B binding protein	Plasma membrane	--
IGEGLTGKGVLSQ	TRINITY_DN67506_c0_g1::TRINITY_DN67506_c0_g1_i1::g.55754::m.55754	TRINITY_DN67506_c0_g1::TRINITY_DN67506_c0_g1_i1::g.55754 ORF type:complete len:272 (+) TRINITY_DN67506_c0_g1_i1:93-908(+)	--	0	0	0	0	0	0	0	0	0	0	0	0	0.557026	0.578302	0.624402	0	0	0	--	GO:0009536 plastid	--	--	K03542	ko00195: Photosynthesis;ko01100: Metabolic pathways	IPR022796: Chlorophyll A-B binding protein	Plasma membrane	--
AAEEEKKSAPAPAAAEKKPAEKKPK	TRINITY_DN67525_c0_g1::TRINITY_DN67525_c0_g1_i16::g.55920::m.55920	TRINITY_DN67525_c0_g1::TRINITY_DN67525_c0_g1_i16::g.55920 ORF type:internal len:101 (+) TRINITY_DN67525_c0_g1_i16:1-300(+)	--	0	0	0	0	0	0	0	0	0	0	0	0	0	0	0	0.501698	0.503158	0.50256	--	--	--	--	--	--	--	Nucleus	--
AEEEKKSAPA	TRINITY_DN67525_c0_g1::TRINITY_DN67525_c0_g1_i16::g.55920::m.55920	TRINITY_DN67525_c0_g1::TRINITY_DN67525_c0_g1_i16::g.55920 ORF type:internal len:101 (+) TRINITY_DN67525_c0_g1_i16:1-300(+)	--	0	0	0	0	0	0	6.54547	6.75876	7.20167	0	0	0	0	0	0	0	0	0	--	--	--	--	--	--	--	Nucleus	--
AEEEKKSAPAPA	TRINITY_DN67525_c0_g1::TRINITY_DN67525_c0_g1_i16::g.55920::m.55920	TRINITY_DN67525_c0_g1::TRINITY_DN67525_c0_g1_i16::g.55920 ORF type:internal len:101 (+) TRINITY_DN67525_c0_g1_i16:1-300(+)	--	0	0	0	0	0	0	0.943978	0.887199	0.994361	0	0	0	0	0	0	0	0	0	--	--	--	--	--	--	--	Nucleus	--
EEEKKSAPAPA	TRINITY_DN67525_c0_g1::TRINITY_DN67525_c0_g1_i16::g.55920::m.55920	TRINITY_DN67525_c0_g1::TRINITY_DN67525_c0_g1_i16::g.55920 ORF type:internal len:101 (+) TRINITY_DN67525_c0_g1_i16:1-300(+)	--	0	0	0	0	0	0	1.30552	1.33461	1.36591	0	0	0	0	0	0	0	0	0	--	--	--	--	--	--	--	Nucleus	--
KKPVAEKPAAEEEK	TRINITY_DN67525_c0_g1::TRINITY_DN67525_c0_g1_i16::g.55920::m.55920	TRINITY_DN67525_c0_g1::TRINITY_DN67525_c0_g1_i16::g.55920 ORF type:internal len:101 (+) TRINITY_DN67525_c0_g1_i16:1-300(+)	--	0.804524	0.811478	0.865575	0	0	0	0	0	0	0	0	0	0	0	0	0	0	0	--	--	--	--	--	--	--	Nucleus	--
SEKKPAEKKPVA	TRINITY_DN67525_c0_g1::TRINITY_DN67525_c0_g1_i16::g.55920::m.55920	TRINITY_DN67525_c0_g1::TRINITY_DN67525_c0_g1_i16::g.55920 ORF type:internal len:101 (+) TRINITY_DN67525_c0_g1_i16:1-300(+)	--	0	0	0	0	0	0	0	0	0	0	0	0	0	0	0	0	0	0	--	--	--	--	--	--	--	Nucleus	--
EKPAAEEEKKAAPAEKKPAEKKPK	TRINITY_DN67525_c0_g1::TRINITY_DN67525_c0_g1_i20::g.55921::m.55921	TRINITY_DN67525_c0_g1::TRINITY_DN67525_c0_g1_i20::g.55921 ORF type:internal len:107 (+) TRINITY_DN67525_c0_g1_i20:2-319(+)	--	0	0	0	0	0	0	0	0	0	0	0	0	0	0	0	1.17881	1.06645	1.13346	--	--	--	--	--	--	--	Nucleus	--
DQVAQPGAIIVR	TRINITY_DN67545_c0_g1::TRINITY_DN67545_c0_g1_i1::g.55621::m.55621	TRINITY_DN67545_c0_g1::TRINITY_DN67545_c0_g1_i1::g.55621 ORF type:5prime_partial len:111 (-) TRINITY_DN67545_c0_g1_i1:103-435(-)	--	0	0	0	0	0	0	0	0	0	0	0	0	0	0	0	0.715305	0.625917	0.688584	GO:0006412 translation	GO:0005840 ribosome	GO:0003735 structural constituent of ribosome	J: Translation, ribosomal structure and biogenesis	K02899	ko03010: Ribosome	IPR018261: Ribosomal protein L27, conserved site;IPR001684: Ribosomal protein L27	Cytoplasm	--
DNIQGITKPAIR	TRINITY_DN67559_c3_g1::TRINITY_DN67559_c3_g1_i3::g.55943::m.55943	TRINITY_DN67559_c3_g1::TRINITY_DN67559_c3_g1_i3::g.55943 ORF type:5prime_partial len:112 (-) TRINITY_DN67559_c3_g1_i3:527-862(-)	--	0	0	0	0	0	0	0	0	0	0.439366	0.415505	0.414275	0	0	0	1.77804	2.00889	1.96333	--	--	--	B: Chromatin structure and dynamics	K11254	--	IPR019809: Histone H4, conserved site;IPR001951: Histone H4;IPR009072: Histone-fold;IPR035425: CENP-T/Histone H4, histone fold	Cytoplasm	--
DVVYALKRQ	TRINITY_DN67559_c3_g1::TRINITY_DN67559_c3_g1_i3::g.55943::m.55943	TRINITY_DN67559_c3_g1::TRINITY_DN67559_c3_g1_i3::g.55943 ORF type:5prime_partial len:112 (-) TRINITY_DN67559_c3_g1_i3:527-862(-)	--	0	0	0	0	0	0	1.29834	1.43628	1.38456	0	0	0	0	0	0	0	0	0	--	--	--	B: Chromatin structure and dynamics	K11254	--	IPR019809: Histone H4, conserved site;IPR001951: Histone H4;IPR009072: Histone-fold;IPR035425: CENP-T/Histone H4, histone fold	Cytoplasm	--
NVIRDAVTYTE	TRINITY_DN67559_c3_g1::TRINITY_DN67559_c3_g1_i3::g.55943::m.55943	TRINITY_DN67559_c3_g1::TRINITY_DN67559_c3_g1_i3::g.55943 ORF type:5prime_partial len:112 (-) TRINITY_DN67559_c3_g1_i3:527-862(-)	--	0	0	0	0	0	0	1.82663	1.75122	1.64212	0	0	0	0	0	0	0	0	0	--	--	--	B: Chromatin structure and dynamics	K11254	--	IPR019809: Histone H4, conserved site;IPR001951: Histone H4;IPR009072: Histone-fold;IPR035425: CENP-T/Histone H4, histone fold	Cytoplasm	--
RISGLIYEETRGVLK	TRINITY_DN67559_c3_g1::TRINITY_DN67559_c3_g1_i3::g.55943::m.55943	TRINITY_DN67559_c3_g1::TRINITY_DN67559_c3_g1_i3::g.55943 ORF type:5prime_partial len:112 (-) TRINITY_DN67559_c3_g1_i3:527-862(-)	--	0	0	0	1.15155	1.08966	1.06697	1.50111	1.45739	1.45718	0	0	0	0.56301	0.504598	0.519897	0	0	0	--	--	--	B: Chromatin structure and dynamics	K11254	--	IPR019809: Histone H4, conserved site;IPR001951: Histone H4;IPR009072: Histone-fold;IPR035425: CENP-T/Histone H4, histone fold	Cytoplasm	--
SGRGKGGKGL	TRINITY_DN67559_c3_g1::TRINITY_DN67559_c3_g1_i3::g.55943::m.55943	TRINITY_DN67559_c3_g1::TRINITY_DN67559_c3_g1_i3::g.55943 ORF type:5prime_partial len:112 (-) TRINITY_DN67559_c3_g1_i3:527-862(-)	--	0	0	0	0	0	0	0	0	0	0	0	0	0	0	0	0	0	0	--	--	--	B: Chromatin structure and dynamics	K11254	--	IPR019809: Histone H4, conserved site;IPR001951: Histone H4;IPR009072: Histone-fold;IPR035425: CENP-T/Histone H4, histone fold	Cytoplasm	--
TVTAMDVVYALK	TRINITY_DN67559_c3_g1::TRINITY_DN67559_c3_g1_i3::g.55943::m.55943	TRINITY_DN67559_c3_g1::TRINITY_DN67559_c3_g1_i3::g.55943 ORF type:5prime_partial len:112 (-) TRINITY_DN67559_c3_g1_i3:527-862(-)	--	6.40905	6.55879	6.66572	2.29956	2.08707	2.22765	0.929595	0.964563	0.956289	1.06616	1.02893	0.950371	1.39173	1.55494	1.46227	0.288974	0.282107	0.284481	--	--	--	B: Chromatin structure and dynamics	K11254	--	IPR019809: Histone H4, conserved site;IPR001951: Histone H4;IPR009072: Histone-fold;IPR035425: CENP-T/Histone H4, histone fold	Cytoplasm	--
DAGTIAGLNVLR	TRINITY_DN67646_c3_g1::TRINITY_DN67646_c3_g1_i10::g.56390::m.56390	TRINITY_DN67646_c3_g1::TRINITY_DN67646_c3_g1_i10::g.56390 ORF type:5prime_partial len:746 (-) TRINITY_DN67646_c3_g1_i10:186-2423(-)	--	0	0	0	0.662836	0.739806	0.744286	0.81224	0.87735	0.895823	0.795257	0.832893	0.868992	0	0	0	0	0	0	--	GO:0005783 endoplasmic reticulum	GO:0005524 ATP binding;GO:0140662 ATP-dependent protein folding chaperone	O: Posttranslational modification, protein turnover, chaperones	K09490	ko03060: Protein export;ko04141: Protein processing in endoplasmic reticulum	IPR013126: Heat shock protein 70 family;IPR043129: ATPase, nucleotide binding domain;IPR029047: Heat shock protein 70kD, peptide-binding domain superfamily;IPR029048: Heat shock protein 70kD, C-terminal domain superfamily;IPR018181: Heat shock protein 70, conserved site;IPR042050: Endoplasmic reticulum chaperone BIP, nucleotide-binding domain	Mitochondrion	--
AVVTVPAYFNDSQ	TRINITY_DN67646_c3_g2::TRINITY_DN67646_c3_g2_i1::g.56371::m.56371	TRINITY_DN67646_c3_g2::TRINITY_DN67646_c3_g2_i1::g.56371 ORF type:internal len:254 (-) TRINITY_DN67646_c3_g2_i1:3-761(-)	--	4.8034	4.78575	4.95587	3.14168	2.86742	3.03604	5.71308	5.47659	5.54636	5.53965	6.24059	6.12514	8.89814	9.63256	9.62282	5.80517	5.31798	5.0854	--	--	GO:0005524 ATP binding;GO:0140662 ATP-dependent protein folding chaperone	O: Posttranslational modification, protein turnover, chaperones	K03283	ko03040: Spliceosome;ko04141: Protein processing in endoplasmic reticulum;ko04144: Endocytosis	IPR018181: Heat shock protein 70, conserved site;IPR043129: ATPase, nucleotide binding domain;IPR013126: Heat shock protein 70 family	chloroplast	--
EKVVGIDLGTTN	TRINITY_DN67646_c3_g2::TRINITY_DN67646_c3_g2_i1::g.56371::m.56371	TRINITY_DN67646_c3_g2::TRINITY_DN67646_c3_g2_i1::g.56371 ORF type:internal len:254 (-) TRINITY_DN67646_c3_g2_i1:3-761(-)	--	16.4899	16.0247	16.3578	9.91595	10.6595	11.0458	5.09571	4.8813	4.60687	0.793204	0.792363	0.79146	3.44431	3.27829	3.19056	1.25717	1.25188	1.26114	--	--	GO:0005524 ATP binding;GO:0140662 ATP-dependent protein folding chaperone	O: Posttranslational modification, protein turnover, chaperones	K03283	ko03040: Spliceosome;ko04141: Protein processing in endoplasmic reticulum;ko04144: Endocytosis	IPR018181: Heat shock protein 70, conserved site;IPR043129: ATPase, nucleotide binding domain;IPR013126: Heat shock protein 70 family	chloroplast	--
EKVVGIDLGTTNSA	TRINITY_DN67646_c3_g2::TRINITY_DN67646_c3_g2_i1::g.56371::m.56371	TRINITY_DN67646_c3_g2::TRINITY_DN67646_c3_g2_i1::g.56371 ORF type:internal len:254 (-) TRINITY_DN67646_c3_g2_i1:3-761(-)	--	5.21831	5.2037	5.27558	3.99582	4.31796	4.41084	4.37933	4.0058	3.86529	1.02527	1.00084	0.995622	2.46824	2.1514	2.17837	2.55824	2.68474	2.83081	--	--	GO:0005524 ATP binding;GO:0140662 ATP-dependent protein folding chaperone	O: Posttranslational modification, protein turnover, chaperones	K03283	ko03040: Spliceosome;ko04141: Protein processing in endoplasmic reticulum;ko04144: Endocytosis	IPR018181: Heat shock protein 70, conserved site;IPR043129: ATPase, nucleotide binding domain;IPR013126: Heat shock protein 70 family	chloroplast	--
EKVVGIDLGTTNSAIA	TRINITY_DN67646_c3_g2::TRINITY_DN67646_c3_g2_i1::g.56371::m.56371	TRINITY_DN67646_c3_g2::TRINITY_DN67646_c3_g2_i1::g.56371 ORF type:internal len:254 (-) TRINITY_DN67646_c3_g2_i1:3-761(-)	--	0.500244	0.566687	0.521459	1.00064	1.12643	1.06495	0.903742	0.858103	0.792281	0	0	0	0	0	0	0	0	0	--	--	GO:0005524 ATP binding;GO:0140662 ATP-dependent protein folding chaperone	O: Posttranslational modification, protein turnover, chaperones	K03283	ko03040: Spliceosome;ko04141: Protein processing in endoplasmic reticulum;ko04144: Endocytosis	IPR018181: Heat shock protein 70, conserved site;IPR043129: ATPase, nucleotide binding domain;IPR013126: Heat shock protein 70 family	chloroplast	--
LVDDASKFLN	TRINITY_DN67646_c3_g2::TRINITY_DN67646_c3_g2_i1::g.56371::m.56371	TRINITY_DN67646_c3_g2::TRINITY_DN67646_c3_g2_i1::g.56371 ORF type:internal len:254 (-) TRINITY_DN67646_c3_g2_i1:3-761(-)	--	0	0	0	0	0	0	0	0	0	0	0	0	0	0	0	0.475904	0.458489	0.456268	--	--	GO:0005524 ATP binding;GO:0140662 ATP-dependent protein folding chaperone	O: Posttranslational modification, protein turnover, chaperones	K03283	ko03040: Spliceosome;ko04141: Protein processing in endoplasmic reticulum;ko04144: Endocytosis	IPR018181: Heat shock protein 70, conserved site;IPR043129: ATPase, nucleotide binding domain;IPR013126: Heat shock protein 70 family	chloroplast	--
QAVVNPENTFF	TRINITY_DN67646_c3_g2::TRINITY_DN67646_c3_g2_i1::g.56371::m.56371	TRINITY_DN67646_c3_g2::TRINITY_DN67646_c3_g2_i1::g.56371 ORF type:internal len:254 (-) TRINITY_DN67646_c3_g2_i1:3-761(-)	--	0	0	0	0	0	0	0	0	0	0	0	0	0	0	0	0.7347	0.694338	0.674284	--	--	GO:0005524 ATP binding;GO:0140662 ATP-dependent protein folding chaperone	O: Posttranslational modification, protein turnover, chaperones	K03283	ko03040: Spliceosome;ko04141: Protein processing in endoplasmic reticulum;ko04144: Endocytosis	IPR018181: Heat shock protein 70, conserved site;IPR043129: ATPase, nucleotide binding domain;IPR013126: Heat shock protein 70 family	chloroplast	--
QAVVNPENTFFS	TRINITY_DN67646_c3_g2::TRINITY_DN67646_c3_g2_i1::g.56371::m.56371	TRINITY_DN67646_c3_g2::TRINITY_DN67646_c3_g2_i1::g.56371 ORF type:internal len:254 (-) TRINITY_DN67646_c3_g2_i1:3-761(-)	--	0	0	0	1.02602	0.967815	0.915392	0	0	0	0	0	0	0	0	0	1.54543	1.72846	1.6051	--	--	GO:0005524 ATP binding;GO:0140662 ATP-dependent protein folding chaperone	O: Posttranslational modification, protein turnover, chaperones	K03283	ko03040: Spliceosome;ko04141: Protein processing in endoplasmic reticulum;ko04144: Endocytosis	IPR018181: Heat shock protein 70, conserved site;IPR043129: ATPase, nucleotide binding domain;IPR013126: Heat shock protein 70 family	chloroplast	--
QAVVNPENTFFSVK	TRINITY_DN67646_c3_g2::TRINITY_DN67646_c3_g2_i1::g.56371::m.56371	TRINITY_DN67646_c3_g2::TRINITY_DN67646_c3_g2_i1::g.56371 ORF type:internal len:254 (-) TRINITY_DN67646_c3_g2_i1:3-761(-)	--	0	0	0	0	0	0	0	0	0	0	0	0	2.84314	3.15274	2.98504	3.6397	3.62364	3.65421	--	--	GO:0005524 ATP binding;GO:0140662 ATP-dependent protein folding chaperone	O: Posttranslational modification, protein turnover, chaperones	K03283	ko03040: Spliceosome;ko04141: Protein processing in endoplasmic reticulum;ko04144: Endocytosis	IPR018181: Heat shock protein 70, conserved site;IPR043129: ATPase, nucleotide binding domain;IPR013126: Heat shock protein 70 family	chloroplast	--
QAVVNPENTFFSVKR	TRINITY_DN67646_c3_g2::TRINITY_DN67646_c3_g2_i1::g.56371::m.56371	TRINITY_DN67646_c3_g2::TRINITY_DN67646_c3_g2_i1::g.56371 ORF type:internal len:254 (-) TRINITY_DN67646_c3_g2_i1:3-761(-)	--	0	0	0	0	0	0	0	0	0	0	0	0	1.06745	1.04269	1.00924	3.47668	3.82244	3.70066	--	--	GO:0005524 ATP binding;GO:0140662 ATP-dependent protein folding chaperone	O: Posttranslational modification, protein turnover, chaperones	K03283	ko03040: Spliceosome;ko04141: Protein processing in endoplasmic reticulum;ko04144: Endocytosis	IPR018181: Heat shock protein 70, conserved site;IPR043129: ATPase, nucleotide binding domain;IPR013126: Heat shock protein 70 family	chloroplast	--
VTKAVVTVPAYFNDSQ	TRINITY_DN67646_c3_g2::TRINITY_DN67646_c3_g2_i1::g.56371::m.56371	TRINITY_DN67646_c3_g2::TRINITY_DN67646_c3_g2_i1::g.56371 ORF type:internal len:254 (-) TRINITY_DN67646_c3_g2_i1:3-761(-)	--	0.702641	0.722021	0.757848	0	0	0	0	0	0	0	0	0	0.714612	0.61054	0.605143	0.327976	0.368531	0.338816	--	--	GO:0005524 ATP binding;GO:0140662 ATP-dependent protein folding chaperone	O: Posttranslational modification, protein turnover, chaperones	K03283	ko03040: Spliceosome;ko04141: Protein processing in endoplasmic reticulum;ko04144: Endocytosis	IPR018181: Heat shock protein 70, conserved site;IPR043129: ATPase, nucleotide binding domain;IPR013126: Heat shock protein 70 family	chloroplast	--
VTVPAYFNDSQ	TRINITY_DN67646_c3_g2::TRINITY_DN67646_c3_g2_i1::g.56371::m.56371	TRINITY_DN67646_c3_g2::TRINITY_DN67646_c3_g2_i1::g.56371 ORF type:internal len:254 (-) TRINITY_DN67646_c3_g2_i1:3-761(-)	--	0	0	0	0	0	0	1.92964	1.88171	1.77101	0	0	0	0	0	0	0.887073	0.999043	0.928466	--	--	GO:0005524 ATP binding;GO:0140662 ATP-dependent protein folding chaperone	O: Posttranslational modification, protein turnover, chaperones	K03283	ko03040: Spliceosome;ko04141: Protein processing in endoplasmic reticulum;ko04144: Endocytosis	IPR018181: Heat shock protein 70, conserved site;IPR043129: ATPase, nucleotide binding domain;IPR013126: Heat shock protein 70 family	chloroplast	--
VVTVPAYFNDSQ	TRINITY_DN67646_c3_g2::TRINITY_DN67646_c3_g2_i1::g.56371::m.56371	TRINITY_DN67646_c3_g2::TRINITY_DN67646_c3_g2_i1::g.56371 ORF type:internal len:254 (-) TRINITY_DN67646_c3_g2_i1:3-761(-)	--	0	0	0	0	0	0	0	0	0	0	0	0	1.98319	2.22546	2.15897	2.2886	2.16643	2.16216	--	--	GO:0005524 ATP binding;GO:0140662 ATP-dependent protein folding chaperone	O: Posttranslational modification, protein turnover, chaperones	K03283	ko03040: Spliceosome;ko04141: Protein processing in endoplasmic reticulum;ko04144: Endocytosis	IPR018181: Heat shock protein 70, conserved site;IPR043129: ATPase, nucleotide binding domain;IPR013126: Heat shock protein 70 family	chloroplast	--
GADKFVISSDQQQME	TRINITY_DN67889_c0_g1::TRINITY_DN67889_c0_g1_i1::g.57544::m.57544	TRINITY_DN67889_c0_g1::TRINITY_DN67889_c0_g1_i1::g.57544 ORF type:3prime_partial len:117 (-) TRINITY_DN67889_c0_g1_i1:2-349(-)	--	0	0	0	0	0	0	0.552034	0.512548	0.605298	0	0	0	0	0	0	0	0	0	--	--	--	Q: Secondary metabolites biosynthesis, transport and catabolism	K00083	ko00940: Phenylpropanoid biosynthesis;ko01100: Metabolic pathways;ko01110: Biosynthesis of secondary metabolites	IPR036291: NAD(P)-binding domain superfamily;IPR013149: Alcohol dehydrogenase-like, C-terminal;IPR029752: D-isomer specific 2-hydroxyacid dehydrogenase, NAD-binding domain conserved site 1	chloroplast	--
AGESAAAAVPGLSIDLR	TRINITY_DN67895_c0_g1::TRINITY_DN67895_c0_g1_i2::g.57571::m.57571	TRINITY_DN67895_c0_g1::TRINITY_DN67895_c0_g1_i2::g.57571 ORF type:internal len:111 (-) TRINITY_DN67895_c0_g1_i2:1-330(-)	--	0.759173	0.765879	0.774153	1.10911	0.929206	0.945528	0	0	0	0	0	0	0	0	0	0	0	0	GO:0006633 fatty acid biosynthetic process	GO:0009507 chloroplast	GO:0004318 enoyl-[acyl-carrier-protein] reductase (NADH) activity;GO:0016631 enoyl-[acyl-carrier-protein] reductase activity	R: General function prediction only	K00208	ko00061: Fatty acid biosynthesis;ko00780: Biotin metabolism;ko01100: Metabolic pathways;ko01110: Biosynthesis of secondary metabolites;ko01212: Fatty acid metabolism;ko01240: Biosynthesis of cofactors	IPR014358: Enoyl-[acyl-carrier-protein] reductase (NADH);IPR036291: NAD(P)-binding domain superfamily	chloroplast	--
GESAAAAVPGLSIDLR	TRINITY_DN67895_c0_g1::TRINITY_DN67895_c0_g1_i2::g.57571::m.57571	TRINITY_DN67895_c0_g1::TRINITY_DN67895_c0_g1_i2::g.57571 ORF type:internal len:111 (-) TRINITY_DN67895_c0_g1_i2:1-330(-)	--	0.644072	0.603025	0.632255	0.890719	0.925172	0.98387	0	0	0	0	0	0	0	0	0	0.880646	0.898653	0.914126	GO:0006633 fatty acid biosynthetic process	GO:0009507 chloroplast	GO:0004318 enoyl-[acyl-carrier-protein] reductase (NADH) activity;GO:0016631 enoyl-[acyl-carrier-protein] reductase activity	R: General function prediction only	K00208	ko00061: Fatty acid biosynthesis;ko00780: Biotin metabolism;ko01100: Metabolic pathways;ko01110: Biosynthesis of secondary metabolites;ko01212: Fatty acid metabolism;ko01240: Biosynthesis of cofactors	IPR014358: Enoyl-[acyl-carrier-protein] reductase (NADH);IPR036291: NAD(P)-binding domain superfamily	chloroplast	--
GESAAAAVPGLSIDLRG	TRINITY_DN67895_c0_g1::TRINITY_DN67895_c0_g1_i2::g.57571::m.57571	TRINITY_DN67895_c0_g1::TRINITY_DN67895_c0_g1_i2::g.57571 ORF type:internal len:111 (-) TRINITY_DN67895_c0_g1_i2:1-330(-)	--	0	0	0	0.713531	0.623874	0.664391	0	0	0	0	0	0	0	0	0	0	0	0	GO:0006633 fatty acid biosynthetic process	GO:0009507 chloroplast	GO:0004318 enoyl-[acyl-carrier-protein] reductase (NADH) activity;GO:0016631 enoyl-[acyl-carrier-protein] reductase activity	R: General function prediction only	K00208	ko00061: Fatty acid biosynthesis;ko00780: Biotin metabolism;ko01100: Metabolic pathways;ko01110: Biosynthesis of secondary metabolites;ko01212: Fatty acid metabolism;ko01240: Biosynthesis of cofactors	IPR014358: Enoyl-[acyl-carrier-protein] reductase (NADH);IPR036291: NAD(P)-binding domain superfamily	chloroplast	--
GQNQAEKIIEEATSE	TRINITY_DN68030_c0_g1::TRINITY_DN68030_c0_g1_i1::g.58434::m.58434	TRINITY_DN68030_c0_g1::TRINITY_DN68030_c0_g1_i1::g.58434 ORF type:internal len:106 (-) TRINITY_DN68030_c0_g1_i1:3-317(-)	--	0	0	0	0	0	0	0	0	0	0	0	0	0	0	0	0.715268	0.679306	0.625133	GO:0043328 protein transport to vacuole involved in ubiquitin-dependent protein catabolic process via the multivesicular body sorting pathway	GO:0016020 membrane	GO:0035091 phosphatidylinositol binding;GO:0043130 ubiquitin binding	U: Intracellular trafficking, secretion, and vesicular transport	K13141	--	IPR002014: VHS domain;IPR008942: ENTH/VHS;IPR044836: TOM1-like protein, plant	Cytoplasm	--
SDDLMEKVGAFGEK	TRINITY_DN68030_c0_g1::TRINITY_DN68030_c0_g1_i1::g.58434::m.58434	TRINITY_DN68030_c0_g1::TRINITY_DN68030_c0_g1_i1::g.58434 ORF type:internal len:106 (-) TRINITY_DN68030_c0_g1_i1:3-317(-)	--	0	0	0	0	0	0	0.789594	0.835422	0.86853	0	0	0	0	0	0	0	0	0	GO:0043328 protein transport to vacuole involved in ubiquitin-dependent protein catabolic process via the multivesicular body sorting pathway	GO:0016020 membrane	GO:0035091 phosphatidylinositol binding;GO:0043130 ubiquitin binding	U: Intracellular trafficking, secretion, and vesicular transport	K13141	--	IPR002014: VHS domain;IPR008942: ENTH/VHS;IPR044836: TOM1-like protein, plant	Cytoplasm	--
SDDLMEKVGAFGEKLK	TRINITY_DN68030_c0_g1::TRINITY_DN68030_c0_g1_i1::g.58434::m.58434	TRINITY_DN68030_c0_g1::TRINITY_DN68030_c0_g1_i1::g.58434 ORF type:internal len:106 (-) TRINITY_DN68030_c0_g1_i1:3-317(-)	--	0	0	0	0	0	0	0	0	0	0	0	0	0	0	0	0.332973	0.29698	0.305659	GO:0043328 protein transport to vacuole involved in ubiquitin-dependent protein catabolic process via the multivesicular body sorting pathway	GO:0016020 membrane	GO:0035091 phosphatidylinositol binding;GO:0043130 ubiquitin binding	U: Intracellular trafficking, secretion, and vesicular transport	K13141	--	IPR002014: VHS domain;IPR008942: ENTH/VHS;IPR044836: TOM1-like protein, plant	Cytoplasm	--
EGVTDLQPGDH	TRINITY_DN68091_c0_g1::TRINITY_DN68091_c0_g1_i6::g.58263::m.58263	TRINITY_DN68091_c0_g1::TRINITY_DN68091_c0_g1_i6::g.58263 ORF type:internal len:213 (-) TRINITY_DN68091_c0_g1_i6:2-637(-)	--	0	0	0	0	0	0	0	0	0	0	0	0	0	0	0	0	0	0	GO:0046294 formaldehyde catabolic process	GO:0005829 cytosol	GO:0004024 alcohol dehydrogenase activity, zinc-dependent;GO:0008270 zinc ion binding;GO:0051903 S-(hydroxymethyl)glutathione dehydrogenase activity	Q: Secondary metabolites biosynthesis, transport and catabolism	K18857	ko00010: Glycolysis / Gluconeogenesis;ko00071: Fatty acid degradation;ko00350: Tyrosine metabolism;ko00592: alpha-Linolenic acid metabolism;ko00620: Pyruvate metabolism;ko01100: Metabolic pathways;ko01110: Biosynthesis of secondary metabolites	IPR013149: Alcohol dehydrogenase-like, C-terminal;IPR036291: NAD(P)-binding domain superfamily;IPR013154: Alcohol dehydrogenase, N-terminal;IPR002328: Alcohol dehydrogenase, zinc-type, conserved site;IPR011032: GroES-like superfamily	Cytoplasm	--
EGVTDLQPGDHVL	TRINITY_DN68091_c0_g1::TRINITY_DN68091_c0_g1_i6::g.58263::m.58263	TRINITY_DN68091_c0_g1::TRINITY_DN68091_c0_g1_i6::g.58263 ORF type:internal len:213 (-) TRINITY_DN68091_c0_g1_i6:2-637(-)	--	0	0	0	0	0	0	0	0	0	0	0	0	0	0	0	0	0	0	GO:0046294 formaldehyde catabolic process	GO:0005829 cytosol	GO:0004024 alcohol dehydrogenase activity, zinc-dependent;GO:0008270 zinc ion binding;GO:0051903 S-(hydroxymethyl)glutathione dehydrogenase activity	Q: Secondary metabolites biosynthesis, transport and catabolism	K18857	ko00010: Glycolysis / Gluconeogenesis;ko00071: Fatty acid degradation;ko00350: Tyrosine metabolism;ko00592: alpha-Linolenic acid metabolism;ko00620: Pyruvate metabolism;ko01100: Metabolic pathways;ko01110: Biosynthesis of secondary metabolites	IPR013149: Alcohol dehydrogenase-like, C-terminal;IPR036291: NAD(P)-binding domain superfamily;IPR013154: Alcohol dehydrogenase, N-terminal;IPR002328: Alcohol dehydrogenase, zinc-type, conserved site;IPR011032: GroES-like superfamily	Cytoplasm	--
EGVTDLQPGDHVLPV	TRINITY_DN68091_c0_g1::TRINITY_DN68091_c0_g1_i6::g.58263::m.58263	TRINITY_DN68091_c0_g1::TRINITY_DN68091_c0_g1_i6::g.58263 ORF type:internal len:213 (-) TRINITY_DN68091_c0_g1_i6:2-637(-)	--	0	0	0	0	0	0	0	0	0	0	0	0	0	0	0	0	0	0	GO:0046294 formaldehyde catabolic process	GO:0005829 cytosol	GO:0004024 alcohol dehydrogenase activity, zinc-dependent;GO:0008270 zinc ion binding;GO:0051903 S-(hydroxymethyl)glutathione dehydrogenase activity	Q: Secondary metabolites biosynthesis, transport and catabolism	K18857	ko00010: Glycolysis / Gluconeogenesis;ko00071: Fatty acid degradation;ko00350: Tyrosine metabolism;ko00592: alpha-Linolenic acid metabolism;ko00620: Pyruvate metabolism;ko01100: Metabolic pathways;ko01110: Biosynthesis of secondary metabolites	IPR013149: Alcohol dehydrogenase-like, C-terminal;IPR036291: NAD(P)-binding domain superfamily;IPR013154: Alcohol dehydrogenase, N-terminal;IPR002328: Alcohol dehydrogenase, zinc-type, conserved site;IPR011032: GroES-like superfamily	Cytoplasm	--
EMTNGGVDRSVE	TRINITY_DN68091_c0_g1::TRINITY_DN68091_c0_g1_i6::g.58263::m.58263	TRINITY_DN68091_c0_g1::TRINITY_DN68091_c0_g1_i6::g.58263 ORF type:internal len:213 (-) TRINITY_DN68091_c0_g1_i6:2-637(-)	--	0	0	0	0	0	0	0	0	0	0	0	0	0	0	0	0	0	0	GO:0046294 formaldehyde catabolic process	GO:0005829 cytosol	GO:0004024 alcohol dehydrogenase activity, zinc-dependent;GO:0008270 zinc ion binding;GO:0051903 S-(hydroxymethyl)glutathione dehydrogenase activity	Q: Secondary metabolites biosynthesis, transport and catabolism	K18857	ko00010: Glycolysis / Gluconeogenesis;ko00071: Fatty acid degradation;ko00350: Tyrosine metabolism;ko00592: alpha-Linolenic acid metabolism;ko00620: Pyruvate metabolism;ko01100: Metabolic pathways;ko01110: Biosynthesis of secondary metabolites	IPR013149: Alcohol dehydrogenase-like, C-terminal;IPR036291: NAD(P)-binding domain superfamily;IPR013154: Alcohol dehydrogenase, N-terminal;IPR002328: Alcohol dehydrogenase, zinc-type, conserved site;IPR011032: GroES-like superfamily	Cytoplasm	--
EVLAEMTNGGVDRSVE	TRINITY_DN68091_c0_g1::TRINITY_DN68091_c0_g1_i6::g.58263::m.58263	TRINITY_DN68091_c0_g1::TRINITY_DN68091_c0_g1_i6::g.58263 ORF type:internal len:213 (-) TRINITY_DN68091_c0_g1_i6:2-637(-)	--	0	0	0	0	0	0	0	0	0	0	0	0	0	0	0	0	0	0	GO:0046294 formaldehyde catabolic process	GO:0005829 cytosol	GO:0004024 alcohol dehydrogenase activity, zinc-dependent;GO:0008270 zinc ion binding;GO:0051903 S-(hydroxymethyl)glutathione dehydrogenase activity	Q: Secondary metabolites biosynthesis, transport and catabolism	K18857	ko00010: Glycolysis / Gluconeogenesis;ko00071: Fatty acid degradation;ko00350: Tyrosine metabolism;ko00592: alpha-Linolenic acid metabolism;ko00620: Pyruvate metabolism;ko01100: Metabolic pathways;ko01110: Biosynthesis of secondary metabolites	IPR013149: Alcohol dehydrogenase-like, C-terminal;IPR036291: NAD(P)-binding domain superfamily;IPR013154: Alcohol dehydrogenase, N-terminal;IPR002328: Alcohol dehydrogenase, zinc-type, conserved site;IPR011032: GroES-like superfamily	Cytoplasm	--
GASRIIGVDLN	TRINITY_DN68091_c0_g1::TRINITY_DN68091_c0_g1_i6::g.58263::m.58263	TRINITY_DN68091_c0_g1::TRINITY_DN68091_c0_g1_i6::g.58263 ORF type:internal len:213 (-) TRINITY_DN68091_c0_g1_i6:2-637(-)	--	0	0	0	0.667115	0.694545	0.726623	0.910774	0.85269	0.848185	0	0	0	0	0	0	0	0	0	GO:0046294 formaldehyde catabolic process	GO:0005829 cytosol	GO:0004024 alcohol dehydrogenase activity, zinc-dependent;GO:0008270 zinc ion binding;GO:0051903 S-(hydroxymethyl)glutathione dehydrogenase activity	Q: Secondary metabolites biosynthesis, transport and catabolism	K18857	ko00010: Glycolysis / Gluconeogenesis;ko00071: Fatty acid degradation;ko00350: Tyrosine metabolism;ko00592: alpha-Linolenic acid metabolism;ko00620: Pyruvate metabolism;ko01100: Metabolic pathways;ko01110: Biosynthesis of secondary metabolites	IPR013149: Alcohol dehydrogenase-like, C-terminal;IPR036291: NAD(P)-binding domain superfamily;IPR013154: Alcohol dehydrogenase, N-terminal;IPR002328: Alcohol dehydrogenase, zinc-type, conserved site;IPR011032: GroES-like superfamily	Cytoplasm	--
SVGEGVTDLQPGDH	TRINITY_DN68091_c0_g1::TRINITY_DN68091_c0_g1_i6::g.58263::m.58263	TRINITY_DN68091_c0_g1::TRINITY_DN68091_c0_g1_i6::g.58263 ORF type:internal len:213 (-) TRINITY_DN68091_c0_g1_i6:2-637(-)	--	0	0	0	0	0	0	0	0	0	0	0	0	0	0	0	0	0	0	GO:0046294 formaldehyde catabolic process	GO:0005829 cytosol	GO:0004024 alcohol dehydrogenase activity, zinc-dependent;GO:0008270 zinc ion binding;GO:0051903 S-(hydroxymethyl)glutathione dehydrogenase activity	Q: Secondary metabolites biosynthesis, transport and catabolism	K18857	ko00010: Glycolysis / Gluconeogenesis;ko00071: Fatty acid degradation;ko00350: Tyrosine metabolism;ko00592: alpha-Linolenic acid metabolism;ko00620: Pyruvate metabolism;ko01100: Metabolic pathways;ko01110: Biosynthesis of secondary metabolites	IPR013149: Alcohol dehydrogenase-like, C-terminal;IPR036291: NAD(P)-binding domain superfamily;IPR013154: Alcohol dehydrogenase, N-terminal;IPR002328: Alcohol dehydrogenase, zinc-type, conserved site;IPR011032: GroES-like superfamily	Cytoplasm	--
SVGEGVTDLQPGDHVL	TRINITY_DN68091_c0_g1::TRINITY_DN68091_c0_g1_i6::g.58263::m.58263	TRINITY_DN68091_c0_g1::TRINITY_DN68091_c0_g1_i6::g.58263 ORF type:internal len:213 (-) TRINITY_DN68091_c0_g1_i6:2-637(-)	--	0	0	0	0	0	0	0	0	0	0	0	0	0	0	0	0	0	0	GO:0046294 formaldehyde catabolic process	GO:0005829 cytosol	GO:0004024 alcohol dehydrogenase activity, zinc-dependent;GO:0008270 zinc ion binding;GO:0051903 S-(hydroxymethyl)glutathione dehydrogenase activity	Q: Secondary metabolites biosynthesis, transport and catabolism	K18857	ko00010: Glycolysis / Gluconeogenesis;ko00071: Fatty acid degradation;ko00350: Tyrosine metabolism;ko00592: alpha-Linolenic acid metabolism;ko00620: Pyruvate metabolism;ko01100: Metabolic pathways;ko01110: Biosynthesis of secondary metabolites	IPR013149: Alcohol dehydrogenase-like, C-terminal;IPR036291: NAD(P)-binding domain superfamily;IPR013154: Alcohol dehydrogenase, N-terminal;IPR002328: Alcohol dehydrogenase, zinc-type, conserved site;IPR011032: GroES-like superfamily	Cytoplasm	--
SVGEGVTDLQPGDHVLPV	TRINITY_DN68091_c0_g1::TRINITY_DN68091_c0_g1_i6::g.58263::m.58263	TRINITY_DN68091_c0_g1::TRINITY_DN68091_c0_g1_i6::g.58263 ORF type:internal len:213 (-) TRINITY_DN68091_c0_g1_i6:2-637(-)	--	0	0	0	0.394781	0.369083	0.362232	0	0	0	0	0	0	0	0	0	0	0	0	GO:0046294 formaldehyde catabolic process	GO:0005829 cytosol	GO:0004024 alcohol dehydrogenase activity, zinc-dependent;GO:0008270 zinc ion binding;GO:0051903 S-(hydroxymethyl)glutathione dehydrogenase activity	Q: Secondary metabolites biosynthesis, transport and catabolism	K18857	ko00010: Glycolysis / Gluconeogenesis;ko00071: Fatty acid degradation;ko00350: Tyrosine metabolism;ko00592: alpha-Linolenic acid metabolism;ko00620: Pyruvate metabolism;ko01100: Metabolic pathways;ko01110: Biosynthesis of secondary metabolites	IPR013149: Alcohol dehydrogenase-like, C-terminal;IPR036291: NAD(P)-binding domain superfamily;IPR013154: Alcohol dehydrogenase, N-terminal;IPR002328: Alcohol dehydrogenase, zinc-type, conserved site;IPR011032: GroES-like superfamily	Cytoplasm	--
TSTFSEYTVVH	TRINITY_DN68091_c0_g1::TRINITY_DN68091_c0_g1_i6::g.58263::m.58263	TRINITY_DN68091_c0_g1::TRINITY_DN68091_c0_g1_i6::g.58263 ORF type:internal len:213 (-) TRINITY_DN68091_c0_g1_i6:2-637(-)	--	0	0	0	0.656068	0.69095	0.721966	0	0	0	0	0	0	0	0	0	0	0	0	GO:0046294 formaldehyde catabolic process	GO:0005829 cytosol	GO:0004024 alcohol dehydrogenase activity, zinc-dependent;GO:0008270 zinc ion binding;GO:0051903 S-(hydroxymethyl)glutathione dehydrogenase activity	Q: Secondary metabolites biosynthesis, transport and catabolism	K18857	ko00010: Glycolysis / Gluconeogenesis;ko00071: Fatty acid degradation;ko00350: Tyrosine metabolism;ko00592: alpha-Linolenic acid metabolism;ko00620: Pyruvate metabolism;ko01100: Metabolic pathways;ko01110: Biosynthesis of secondary metabolites	IPR013149: Alcohol dehydrogenase-like, C-terminal;IPR036291: NAD(P)-binding domain superfamily;IPR013154: Alcohol dehydrogenase, N-terminal;IPR002328: Alcohol dehydrogenase, zinc-type, conserved site;IPR011032: GroES-like superfamily	Cytoplasm	--
GKSTLQNEIL	TRINITY_DN68094_c0_g1::TRINITY_DN68094_c0_g1_i1::g.58765::m.58765	TRINITY_DN68094_c0_g1::TRINITY_DN68094_c0_g1_i1::g.58765 ORF type:complete len:1862 (+) TRINITY_DN68094_c0_g1_i1:316-5901(+)	--	0	0	0	0	0	0	0	0	0	0	0	0	0	0	0	0.508585	0.539123	0.537203	GO:0006633 fatty acid biosynthetic process;GO:0009116 nucleoside metabolic process	--	GO:0000287 magnesium ion binding;GO:0004315 3-oxoacyl-[acyl-carrier-protein] synthase activity;GO:0008897 holo-[acyl-carrier-protein] synthase activity;GO:0016491 oxidoreductase activity	--	K00667	ko00061: Fatty acid biosynthesis;ko01100: Metabolic pathways;ko01212: Fatty acid metabolism	IPR040899: Fatty acid synthase subunit alpha, acyl carrier domain;IPR036291: NAD(P)-binding domain superfamily;IPR037143: 4'-phosphopantetheinyl transferase domain superfamily;IPR016035: Acyl transferase/acyl hydrolase/lysophospholipase;IPR018201: Beta-ketoacyl synthase, active site;IPR002582: Holo-[acyl carrier protein] synthase;IPR016039: Thiolase-like;IPR041550: Fatty acid synthase type I, hel…	chloroplast	--
ALDYEQELETAK	TRINITY_DN68115_c0_g3::TRINITY_DN68115_c0_g3_i1::g.59109::m.59109	TRINITY_DN68115_c0_g3::TRINITY_DN68115_c0_g3_i1::g.59109 ORF type:internal len:159 (+) TRINITY_DN68115_c0_g3_i1:3-476(+)	--	0	0	0	0.378428	0.426731	0.396314	0	0	0	0	0	0	0.404091	0.357071	0.359223	0.684492	0.618479	0.647176	--	GO:0005856 cytoskeleton	GO:0005524 ATP binding	Z: Cytoskeleton	K10355	ko04814: Motor proteins	IPR004000: Actin family;IPR043129: ATPase, nucleotide binding domain	Nucleus	--
DYEQELETAK	TRINITY_DN68115_c0_g3::TRINITY_DN68115_c0_g3_i1::g.59109::m.59109	TRINITY_DN68115_c0_g3::TRINITY_DN68115_c0_g3_i1::g.59109 ORF type:internal len:159 (+) TRINITY_DN68115_c0_g3_i1:3-476(+)	--	1.04821	1.03559	1.04479	1.5469	1.4348	1.40409	0.87559	0.885857	0.884266	1.00103	1.07228	1.03877	5.45658	5.93107	6.07256	4.71854	4.91856	4.99461	--	GO:0005856 cytoskeleton	GO:0005524 ATP binding	Z: Cytoskeleton	K10355	ko04814: Motor proteins	IPR004000: Actin family;IPR043129: ATPase, nucleotide binding domain	Nucleus	--
DYEQELETAKSS	TRINITY_DN68115_c0_g3::TRINITY_DN68115_c0_g3_i1::g.59109::m.59109	TRINITY_DN68115_c0_g3::TRINITY_DN68115_c0_g3_i1::g.59109 ORF type:internal len:159 (+) TRINITY_DN68115_c0_g3_i1:3-476(+)	--	0	0	0	0.698921	0.697636	0.695861	0	0	0	0	0	0	0	0	0	0	0	0	--	GO:0005856 cytoskeleton	GO:0005524 ATP binding	Z: Cytoskeleton	K10355	ko04814: Motor proteins	IPR004000: Actin family;IPR043129: ATPase, nucleotide binding domain	Nucleus	--
DYEQELETAKSSSSVE	TRINITY_DN68115_c0_g3::TRINITY_DN68115_c0_g3_i1::g.59109::m.59109	TRINITY_DN68115_c0_g3::TRINITY_DN68115_c0_g3_i1::g.59109 ORF type:internal len:159 (+) TRINITY_DN68115_c0_g3_i1:3-476(+)	--	0	0	0	0.811612	0.719644	0.772452	0.919321	0.939851	0.971413	0.549634	0.493433	0.53235	0	0	0	0.528645	0.501515	0.511562	--	GO:0005856 cytoskeleton	GO:0005524 ATP binding	Z: Cytoskeleton	K10355	ko04814: Motor proteins	IPR004000: Actin family;IPR043129: ATPase, nucleotide binding domain	Nucleus	--
LDYEQELETAKSS	TRINITY_DN68115_c0_g3::TRINITY_DN68115_c0_g3_i1::g.59109::m.59109	TRINITY_DN68115_c0_g3::TRINITY_DN68115_c0_g3_i1::g.59109 ORF type:internal len:159 (+) TRINITY_DN68115_c0_g3_i1:3-476(+)	--	0	0	0	0	0	0	0	0	0	0	0	0	0	0	0	0.591177	0.522269	0.517585	--	GO:0005856 cytoskeleton	GO:0005524 ATP binding	Z: Cytoskeleton	K10355	ko04814: Motor proteins	IPR004000: Actin family;IPR043129: ATPase, nucleotide binding domain	Nucleus	--
LDYEQELETAKSSSSVE	TRINITY_DN68115_c0_g3::TRINITY_DN68115_c0_g3_i1::g.59109::m.59109	TRINITY_DN68115_c0_g3::TRINITY_DN68115_c0_g3_i1::g.59109 ORF type:internal len:159 (+) TRINITY_DN68115_c0_g3_i1:3-476(+)	--	0	0	0	0	0	0	0	0	0	0	0	0	0	0	0	1.19616	1.0842	1.14285	--	GO:0005856 cytoskeleton	GO:0005524 ATP binding	Z: Cytoskeleton	K10355	ko04814: Motor proteins	IPR004000: Actin family;IPR043129: ATPase, nucleotide binding domain	Nucleus	--
VALDYEQELETAK	TRINITY_DN68115_c0_g3::TRINITY_DN68115_c0_g3_i1::g.59109::m.59109	TRINITY_DN68115_c0_g3::TRINITY_DN68115_c0_g3_i1::g.59109 ORF type:internal len:159 (+) TRINITY_DN68115_c0_g3_i1:3-476(+)	--	0	0	0	0.792999	0.706449	0.763853	0	0	0	0	0	0	0	0	0	1.69167	1.52755	1.54807	--	GO:0005856 cytoskeleton	GO:0005524 ATP binding	Z: Cytoskeleton	K10355	ko04814: Motor proteins	IPR004000: Actin family;IPR043129: ATPase, nucleotide binding domain	Nucleus	--
VALDYEQELETAKSSSSVE	TRINITY_DN68115_c0_g3::TRINITY_DN68115_c0_g3_i1::g.59109::m.59109	TRINITY_DN68115_c0_g3::TRINITY_DN68115_c0_g3_i1::g.59109 ORF type:internal len:159 (+) TRINITY_DN68115_c0_g3_i1:3-476(+)	--	0	0	0	0	0	0	0	0	0	0	0	0	0	0	0	0.54385	0.611642	0.600171	--	GO:0005856 cytoskeleton	GO:0005524 ATP binding	Z: Cytoskeleton	K10355	ko04814: Motor proteins	IPR004000: Actin family;IPR043129: ATPase, nucleotide binding domain	Nucleus	--
YEQELETAKSSSSVE	TRINITY_DN68115_c0_g3::TRINITY_DN68115_c0_g3_i1::g.59109::m.59109	TRINITY_DN68115_c0_g3::TRINITY_DN68115_c0_g3_i1::g.59109 ORF type:internal len:159 (+) TRINITY_DN68115_c0_g3_i1:3-476(+)	--	0	0	0	0	0	0	0	0	0	0	0	0	0	0	0	0.338667	0.321758	0.316617	--	GO:0005856 cytoskeleton	GO:0005524 ATP binding	Z: Cytoskeleton	K10355	ko04814: Motor proteins	IPR004000: Actin family;IPR043129: ATPase, nucleotide binding domain	Nucleus	--
YVALDYEQELETAK	TRINITY_DN68115_c0_g3::TRINITY_DN68115_c0_g3_i1::g.59109::m.59109	TRINITY_DN68115_c0_g3::TRINITY_DN68115_c0_g3_i1::g.59109 ORF type:internal len:159 (+) TRINITY_DN68115_c0_g3_i1:3-476(+)	--	0	0	0	0	0	0	0	0	0	0	0	0	0	0	0	0.952672	0.848546	0.87612	--	GO:0005856 cytoskeleton	GO:0005524 ATP binding	Z: Cytoskeleton	K10355	ko04814: Motor proteins	IPR004000: Actin family;IPR043129: ATPase, nucleotide binding domain	Nucleus	--
YVALDYEQELETAKSS	TRINITY_DN68115_c0_g3::TRINITY_DN68115_c0_g3_i1::g.59109::m.59109	TRINITY_DN68115_c0_g3::TRINITY_DN68115_c0_g3_i1::g.59109 ORF type:internal len:159 (+) TRINITY_DN68115_c0_g3_i1:3-476(+)	--	0	0	0	0	0	0	0	0	0	0	0	0	0	0	0	0	0	0	--	GO:0005856 cytoskeleton	GO:0005524 ATP binding	Z: Cytoskeleton	K10355	ko04814: Motor proteins	IPR004000: Actin family;IPR043129: ATPase, nucleotide binding domain	Nucleus	--
YVALDYEQELETAKSSSSVE	TRINITY_DN68115_c0_g3::TRINITY_DN68115_c0_g3_i1::g.59109::m.59109	TRINITY_DN68115_c0_g3::TRINITY_DN68115_c0_g3_i1::g.59109 ORF type:internal len:159 (+) TRINITY_DN68115_c0_g3_i1:3-476(+)	--	0	0	0	0	0	0	0	0	0	0	0	0	0	0	0	0	0	0	--	GO:0005856 cytoskeleton	GO:0005524 ATP binding	Z: Cytoskeleton	K10355	ko04814: Motor proteins	IPR004000: Actin family;IPR043129: ATPase, nucleotide binding domain	Nucleus	--
AAKSSSSVEKSYELPDGQVITIG	TRINITY_DN68115_c0_g5::TRINITY_DN68115_c0_g5_i1::g.59110::m.59110	TRINITY_DN68115_c0_g5::TRINITY_DN68115_c0_g5_i1::g.59110 ORF type:5prime_partial len:175 (+) TRINITY_DN68115_c0_g5_i1:1-525(+)	--	0	0	0	0	0	0	0	0	0	0	0	0	0	0	0	1.17613	1.08849	1.12321	--	GO:0005856 cytoskeleton	GO:0005524 ATP binding	Z: Cytoskeleton	K10355	ko04814: Motor proteins	IPR004000: Actin family;IPR043129: ATPase, nucleotide binding domain	chloroplast	--
AEFDESGPSIVH	TRINITY_DN68115_c0_g5::TRINITY_DN68115_c0_g5_i1::g.59110::m.59110	TRINITY_DN68115_c0_g5::TRINITY_DN68115_c0_g5_i1::g.59110 ORF type:5prime_partial len:175 (+) TRINITY_DN68115_c0_g5_i1:1-525(+)	--	0.55328	0.59558	0.547478	0.95612	1.03275	1.03669	0	0	0	1.37824	1.31538	1.21443	0	0	0	2.79406	2.95304	3.0298	--	GO:0005856 cytoskeleton	GO:0005524 ATP binding	Z: Cytoskeleton	K10355	ko04814: Motor proteins	IPR004000: Actin family;IPR043129: ATPase, nucleotide binding domain	chloroplast	--
AEFDESGPSIVHR	TRINITY_DN68115_c0_g5::TRINITY_DN68115_c0_g5_i1::g.59110::m.59110	TRINITY_DN68115_c0_g5::TRINITY_DN68115_c0_g5_i1::g.59110 ORF type:5prime_partial len:175 (+) TRINITY_DN68115_c0_g5_i1:1-525(+)	--	0	0	0	0.499699	0.481994	0.451932	0	0	0	1.69151	1.6891	1.68519	0	0	0	0.37567	0.333431	0.337538	--	GO:0005856 cytoskeleton	GO:0005524 ATP binding	Z: Cytoskeleton	K10355	ko04814: Motor proteins	IPR004000: Actin family;IPR043129: ATPase, nucleotide binding domain	chloroplast	--
EFDESGPSIVH	TRINITY_DN68115_c0_g5::TRINITY_DN68115_c0_g5_i1::g.59110::m.59110	TRINITY_DN68115_c0_g5::TRINITY_DN68115_c0_g5_i1::g.59110 ORF type:5prime_partial len:175 (+) TRINITY_DN68115_c0_g5_i1:1-525(+)	--	0	0	0	1.14173	1.04721	1.02326	0.840872	0.940136	0.938697	1.67964	1.68274	1.68611	0.44494	0.427607	0.397556	2.05357	2.18721	2.19855	--	GO:0005856 cytoskeleton	GO:0005524 ATP binding	Z: Cytoskeleton	K10355	ko04814: Motor proteins	IPR004000: Actin family;IPR043129: ATPase, nucleotide binding domain	chloroplast	--
EFDESGPSIVHR	TRINITY_DN68115_c0_g5::TRINITY_DN68115_c0_g5_i1::g.59110::m.59110	TRINITY_DN68115_c0_g5::TRINITY_DN68115_c0_g5_i1::g.59110 ORF type:5prime_partial len:175 (+) TRINITY_DN68115_c0_g5_i1:1-525(+)	--	0	0	0	0.761761	0.700875	0.688868	0	0	0	0.959541	1.05575	1.02809	0	0	0	0	0	0	--	GO:0005856 cytoskeleton	GO:0005524 ATP binding	Z: Cytoskeleton	K10355	ko04814: Motor proteins	IPR004000: Actin family;IPR043129: ATPase, nucleotide binding domain	chloroplast	--
FDESGPSIVH	TRINITY_DN68115_c0_g5::TRINITY_DN68115_c0_g5_i1::g.59110::m.59110	TRINITY_DN68115_c0_g5::TRINITY_DN68115_c0_g5_i1::g.59110 ORF type:5prime_partial len:175 (+) TRINITY_DN68115_c0_g5_i1:1-525(+)	--	0	0	0	1.00562	0.956546	0.963675	0.858926	0.900733	0.902225	1.54691	1.59039	1.73327	0	0	0	1.5347	1.58283	1.61094	--	GO:0005856 cytoskeleton	GO:0005524 ATP binding	Z: Cytoskeleton	K10355	ko04814: Motor proteins	IPR004000: Actin family;IPR043129: ATPase, nucleotide binding domain	chloroplast	--
FDESGPSIVHR	TRINITY_DN68115_c0_g5::TRINITY_DN68115_c0_g5_i1::g.59110::m.59110	TRINITY_DN68115_c0_g5::TRINITY_DN68115_c0_g5_i1::g.59110 ORF type:5prime_partial len:175 (+) TRINITY_DN68115_c0_g5_i1:1-525(+)	--	0	0	0	0.657911	0.580236	0.624565	0	0	0	2.38365	2.32991	2.26526	0	0	0	0.264162	0.257692	0.276013	--	GO:0005856 cytoskeleton	GO:0005524 ATP binding	Z: Cytoskeleton	K10355	ko04814: Motor proteins	IPR004000: Actin family;IPR043129: ATPase, nucleotide binding domain	chloroplast	--
ISKAEFDESGPSIVHR	TRINITY_DN68115_c0_g5::TRINITY_DN68115_c0_g5_i1::g.59110::m.59110	TRINITY_DN68115_c0_g5::TRINITY_DN68115_c0_g5_i1::g.59110 ORF type:5prime_partial len:175 (+) TRINITY_DN68115_c0_g5_i1:1-525(+)	--	0	0	0	0	0	0	0	0	0	0.953989	0.860855	0.921549	0	0	0	0	0	0	--	GO:0005856 cytoskeleton	GO:0005524 ATP binding	Z: Cytoskeleton	K10355	ko04814: Motor proteins	IPR004000: Actin family;IPR043129: ATPase, nucleotide binding domain	chloroplast	--
SKAEFDESGPSIVH	TRINITY_DN68115_c0_g5::TRINITY_DN68115_c0_g5_i1::g.59110::m.59110	TRINITY_DN68115_c0_g5::TRINITY_DN68115_c0_g5_i1::g.59110 ORF type:5prime_partial len:175 (+) TRINITY_DN68115_c0_g5_i1:1-525(+)	--	0	0	0	0	0	0	0	0	0	0	0	0	0	0	0	0.591777	0.538409	0.546921	--	GO:0005856 cytoskeleton	GO:0005524 ATP binding	Z: Cytoskeleton	K10355	ko04814: Motor proteins	IPR004000: Actin family;IPR043129: ATPase, nucleotide binding domain	chloroplast	--
IVVEEDEPDEVLLR	TRINITY_DN68124_c0_g1::TRINITY_DN68124_c0_g1_i2::g.59018::m.59018	TRINITY_DN68124_c0_g1::TRINITY_DN68124_c0_g1_i2::g.59018 ORF type:5prime_partial len:206 (-) TRINITY_DN68124_c0_g1_i2:202-819(-)	--	0	0	0	0	0	0	0	0	0	0	0	0	0	0	0	1.00092	0.874203	0.949356	GO:0006412 translation	GO:0005840 ribosome;GO:0009507 chloroplast	GO:0003735 structural constituent of ribosome;GO:0019843 rRNA binding	--	--	--	IPR001911: Ribosomal protein S21;IPR038380: Ribosomal protein S21 superfamily	Nucleus	--
QCGEPDLPSGARPIK	TRINITY_DN68269_c0_g1::TRINITY_DN68269_c0_g1_i1::g.59719::m.59719	TRINITY_DN68269_c0_g1::TRINITY_DN68269_c0_g1_i1::g.59719 ORF type:3prime_partial len:106 (-) TRINITY_DN68269_c0_g1_i1:3-317(-)	--	0	0	0	0	0	0	0	0	0	0	0	0	0	0	0	2.40232	2.54356	2.56482	GO:0046148 pigment biosynthetic process	--	GO:0004097 catechol oxidase activity;GO:0046872 metal ion binding	--	K00422	ko00350: Tyrosine metabolism;ko00950: Isoquinoline alkaloid biosynthesis;ko01100: Metabolic pathways;ko01110: Biosynthesis of secondary metabolites	--	chloroplast	--
TVISGGAERVPT	TRINITY_DN68300_c0_g1::TRINITY_DN68300_c0_g1_i2::g.59881::m.59881	TRINITY_DN68300_c0_g1::TRINITY_DN68300_c0_g1_i2::g.59881 ORF type:5prime_partial len:300 (+) TRINITY_DN68300_c0_g1_i2:2-901(+)	--	0	0	0	0	0	0	0	0	0	0	0	0	5.7608	6.02383	5.55049	1.31238	1.23956	1.26202	GO:0009765 photosynthesis, light harvesting	GO:0009522 photosystem I;GO:0009523 photosystem II;GO:0009535 chloroplast thylakoid membrane	GO:0016168 chlorophyll binding	--	K08916	ko00196: Photosynthesis - antenna proteins;ko01100: Metabolic pathways	IPR022796: Chlorophyll A-B binding protein;IPR001344: Chlorophyll A-B binding protein, plant and chromista	chloroplast	--
SLEDDEAAKGVVT	TRINITY_DN68365_c0_g1::TRINITY_DN68365_c0_g1_i1::g.60285::m.60285	TRINITY_DN68365_c0_g1::TRINITY_DN68365_c0_g1_i1::g.60285 ORF type:internal len:260 (-) TRINITY_DN68365_c0_g1_i1:3-779(-)	--	0	0	0	0	0	0	0	0	0	0	0	0	0	0	0	0	0	0	GO:0006520 cellular amino acid metabolic process	--	GO:0030170 pyridoxal phosphate binding	T: Signal transduction mechanisms;E: Amino acid transport and metabolism	K12235	ko00260: Glycine, serine and threonine metabolism;ko00470: D-Amino acid metabolism;ko01100: Metabolic pathways	IPR036052: Tryptophan synthase beta chain-like, PALP domain superfamily;IPR001926: Tryptophan synthase beta chain-like, PALP domain;IPR000634: Serine/threonine dehydratase, pyridoxal-phosphate-binding site	chloroplast	--
SPGTAKASSALVK	TRINITY_DN68400_c0_g1::TRINITY_DN68400_c0_g1_i2::g.60023::m.60023	TRINITY_DN68400_c0_g1::TRINITY_DN68400_c0_g1_i2::g.60023 ORF type:complete len:127 (-) TRINITY_DN68400_c0_g1_i2:685-1065(-)	--	0	0	0	0	0	0	0	0	0	0	0	0	0	0	0	0.631457	0.584074	0.601315	GO:0006096 glycolytic process	GO:0000015 phosphopyruvate hydratase complex	GO:0000287 magnesium ion binding;GO:0004634 phosphopyruvate hydratase activity	G: Carbohydrate transport and metabolism	K01689	ko00010: Glycolysis / Gluconeogenesis;ko01100: Metabolic pathways;ko01110: Biosynthesis of secondary metabolites;ko01200: Carbon metabolism;ko01230: Biosynthesis of amino acids;ko03018: RNA degradation	IPR029017: Enolase-like, N-terminal;IPR000941: Enolase;IPR020811: Enolase, N-terminal	chloroplast	--
AAGNTTAAIGKGF	TRINITY_DN68455_c0_g1::TRINITY_DN68455_c0_g1_i8::g.60854::m.60854	TRINITY_DN68455_c0_g1::TRINITY_DN68455_c0_g1_i8::g.60854 ORF type:internal len:434 (-) TRINITY_DN68455_c0_g1_i8:3-1301(-)	--	0	0	0	1.15169	1.12369	1.06587	0	0	0	0	0	0	0	0	0	0	0	0	--	--	--	--	K23025	--	IPR004131: Pyrophosphate-energised proton pump	vacuolar membrane	--
AAGNTTAAIGKGFA	TRINITY_DN68455_c0_g1::TRINITY_DN68455_c0_g1_i8::g.60854::m.60854	TRINITY_DN68455_c0_g1::TRINITY_DN68455_c0_g1_i8::g.60854 ORF type:internal len:434 (-) TRINITY_DN68455_c0_g1_i8:3-1301(-)	--	0	0	0	1.22082	1.37832	1.25716	0	0	0	0	0	0	0	0	0	1.68044	1.88793	1.848	--	--	--	--	K23025	--	IPR004131: Pyrophosphate-energised proton pump	vacuolar membrane	--
AAGNTTAAIGKGFAIG	TRINITY_DN68455_c0_g1::TRINITY_DN68455_c0_g1_i8::g.60854::m.60854	TRINITY_DN68455_c0_g1::TRINITY_DN68455_c0_g1_i8::g.60854 ORF type:internal len:434 (-) TRINITY_DN68455_c0_g1_i8:3-1301(-)	--	0	0	0	0.808913	0.87279	0.899443	0	0	0	0	0	0	0	0	0	0.389871	0.339218	0.365333	--	--	--	--	K23025	--	IPR004131: Pyrophosphate-energised proton pump	vacuolar membrane	--
AAGNTTAAIGKGFAIGSA	TRINITY_DN68455_c0_g1::TRINITY_DN68455_c0_g1_i8::g.60854::m.60854	TRINITY_DN68455_c0_g1::TRINITY_DN68455_c0_g1_i8::g.60854 ORF type:internal len:434 (-) TRINITY_DN68455_c0_g1_i8:3-1301(-)	--	0	0	0	0.724374	0.709285	0.662588	0	0	0	0	0	0	0	0	0	0.385037	0.444235	0.451148	--	--	--	--	K23025	--	IPR004131: Pyrophosphate-energised proton pump	vacuolar membrane	--
AAGNTTAAIGKGFAIGSAA	TRINITY_DN68455_c0_g1::TRINITY_DN68455_c0_g1_i8::g.60854::m.60854	TRINITY_DN68455_c0_g1::TRINITY_DN68455_c0_g1_i8::g.60854 ORF type:internal len:434 (-) TRINITY_DN68455_c0_g1_i8:3-1301(-)	--	0	0	0	1.37517	1.54327	1.45828	0	0	0	0	0	0	0	0	0	0.970068	1.08115	1.01968	--	--	--	--	K23025	--	IPR004131: Pyrophosphate-energised proton pump	vacuolar membrane	--
AGNTTAAIGKGFA	TRINITY_DN68455_c0_g1::TRINITY_DN68455_c0_g1_i8::g.60854::m.60854	TRINITY_DN68455_c0_g1::TRINITY_DN68455_c0_g1_i8::g.60854 ORF type:internal len:434 (-) TRINITY_DN68455_c0_g1_i8:3-1301(-)	--	0	0	0	0	0	0	0	0	0	0	0	0	0	0	0	0.469859	0.490257	0.506368	--	--	--	--	K23025	--	IPR004131: Pyrophosphate-energised proton pump	vacuolar membrane	--
FVTEYYTSNAYSPVQ	TRINITY_DN68455_c0_g1::TRINITY_DN68455_c0_g1_i8::g.60854::m.60854	TRINITY_DN68455_c0_g1::TRINITY_DN68455_c0_g1_i8::g.60854 ORF type:internal len:434 (-) TRINITY_DN68455_c0_g1_i8:3-1301(-)	--	0	0	0	1.21347	1.12396	1.16693	0	0	0	0	0	0	0	0	0	0	0	0	--	--	--	--	K23025	--	IPR004131: Pyrophosphate-energised proton pump	vacuolar membrane	--
[truncated: 7,846 more rows]
